# Supplementary material for: Secreted primary human malignant mesothelioma exosome signature reflects oncogenic cargo
Source: Sci Rep. 2016 Sep 8;6:32643. doi: 10.1038/srep32643 (PMC5015102; doi:10.1038/srep32643)
Supplement: Supplementary Dataset [file srep32643-s2.xls]

## Sheet: Supp Dataset
	Supplementary Dataset. Proteins identified in mesothelioma cell-derived exosomes
Gene symbol	Gene symbol	Gene Name	Protein Accession	Protein Description	Coverage (%)	SpC Combined (4 cell lines)	JO38 SpC	JU77 SpC	LO68 SpC	OLD1612 SpC	VesiclePedia compare
KPYM_HUMAN	KPYM_HUMAN	PKM	P14618	Pyruvate kinase PKM (EC 2.7.1.40) (Cytosolic thyroid hormone-binding p	61.2	824	114	120	192	414	Y
DYHC1_HUMAN	DYHC1_HUMAN	DYNC1H1	Q14204	Cytoplasmic dynein 1 heavy chain 1 (Cytoplasmic dynein heavy chain 1)	30.2	750	198	71	175	320	Y
ANXA2_HUMAN	ANXA2_HUMAN	ANXA2	P07355	Annexin A2 (Annexin II) (Annexin-2) (Calpactin I heavy chain) (Calpact	74.9	643	172	199	163	116	Y
ACTB_HUMAN (+3)	ACTB_HUMAN	ACTB	P60709	Actin, cytoplasmic 1 (Beta-actin) [Cleaved into: Actin, cytoplasmic 1,	49.1	640	173	121	133	223	Y
TBB5_HUMAN	TBB5_HUMAN	TUBB	P07437	Tubulin beta chain (Tubulin beta-5 chain)	48.9	637	150	88	136	276	Y
B7ZLE5_HUMAN	B7ZLE5_HUMAN	FN1	P02751	Fibronectin	27.8	580		71	212	270	Y
FINC_HUMAN	Q8IWP6_HUMAN	Q8IWP6_HUMAN	Q8IWP6	Class IVb beta tubulin	48.8	544	127	71	116	239
Q8IWP6_HUMAN	TBB2A_HUMAN	TUBB2A	Q13885	Tubulin beta-2A chain (Tubulin beta class IIa)	48.8	540	124	70	125	238	Y
TBB2A_HUMAN	HSP7C_HUMAN	HSPA8	P11142	Heat shock cognate 71 kDa protein (Heat shock 70 kDa protein 8)	42.7	529	143	126	134	124	Y
HSP7C_HUMAN	FLNA_HUMAN	FLNA	P21333	Filamin-A (FLN-A) (Actin-binding protein 280) (ABP-280) (Alpha-filamin	33.1	509	158	80	170	109	Y
FLNA_HUMAN (+3)	FAS_HUMAN	FASN	P49327	Fatty acid synthase (EC 2.3.1.85) [Includes: [Acyl-carrier-protein] S-	30.7	506	164	61	196	87	Y
FAS_HUMAN	HS90B_HUMAN	HSP90AB1	P08238	Heat shock protein HSP 90-beta (HSP 90) (Heat shock 84 kDa) (HSP 84) (	40.6	498	141	102	136	121	Y
HS90B_HUMAN	HS90A_HUMAN	HSP90AA1	P07900	Heat shock protein HSP 90-alpha (Heat shock 86 kDa) (HSP 86) (HSP86) (	39.9	489	125	118	118	129	Y
HS90A_HUMAN	PLEC_HUMAN	PLEC	Q15149	Plectin (PCN) (PLTN) (Hemidesmosomal protein 1) (HD1) (Plectin-1)	26.3	482	207	47	153	84	Y
PLEC_HUMAN	CLH1_HUMAN	CLTC	Q00610	Clathrin heavy chain 1 (Clathrin heavy chain on chromosome 17) (CLH-17	30.7	473	166	70	141	100	Y
CLH1_HUMAN	Q4LE36_HUMAN	ACLY	Q4LE36	ACLY variant protein (Fragment)	50.7	473	130	41	251	54	Y
Q4LE36_HUMAN	TBB4A_HUMAN	TUBB4A	P04350	Tubulin beta-4A chain (Tubulin 5 beta) (Tubulin beta-4 chain)	44.4	470	110	62	99	205	Y
TBB4A_HUMAN	B4DVE1_HUMAN	B4DVE1_HUMAN	B4DVE1	cDNA FLJ53478, highly similar to Galectin-3-binding protein	36.6	465	178	94	135	60
B4DVE1_HUMAN (+1)	B3KPS3_HUMAN	B3KPS3_HUMAN	B3KPS3	cDNA FLJ32131 fis, clone PEBLM2000267, highly similar to Tubulin alpha	48.3	455	113	58	111	177
FLNC_HUMAN	IQGA1_HUMAN	IQGAP1	P46940	Ras GTPase-activating-like protein IQGAP1 (p195)	27.5	418	118	119	71	112	Y
IQGA1_HUMAN	ACTN4_HUMAN	ACTN4	O43707	Alpha-actinin-4 (F-actin cross-linking protein) (Non-muscle alpha-acti	48.2	406	108	96	124	83	Y
ACTN4_HUMAN	MOES_HUMAN	MSN	P26038	Moesin (Membrane-organizing extension spike protein)	53.6	405	149	94	39	128	Y
MOES_HUMAN	TBB3_HUMAN	TUBB3	Q13509	Tubulin beta-3 chain (Tubulin beta-4 chain) (Tubulin beta-III)	43.6	403	97	50	103	156	Y
TBB3_HUMAN	MYH9_HUMAN	MYH9	P35579	Myosin-9 (Cellular myosin heavy chain, type A) (Myosin heavy chain 9)	35.3	397	194	63	28	118	Y
MYH9_HUMAN	FLNB_HUMAN	FLNB	O75369	Filamin-B (FLN-B) (ABP-278) (ABP-280 homolog) (Actin-binding-like prot	28.5	372	146	33	129	72	Y
FLNB_HUMAN	TBB6_HUMAN	TUBB6	Q9BUF5	Tubulin beta-6 chain (Tubulin beta class V)	37.2	364	93	45	73	166	Y
TBB6_HUMAN	EF2_HUMAN	EEF2	P13639	Elongation factor 2 (EF-2)	38.9	358	81	44	97	140	Y
EF2_HUMAN	MYOF_HUMAN	MYOF	Q9NZM1	Myoferlin (Fer-1-like protein 3)	32.9	355	150	120	19	69	Y
MYOF_HUMAN	ACTBL_HUMAN	ACTBL2	Q562R1	Beta-actin-like protein 2 (Kappa-actin)	24.5	354	94	74	74	112	Y
ACTBL_HUMAN	ANXA5_HUMAN	ANXA5	P08758	Annexin A5 (Anchorin CII) (Annexin V) (Annexin-5) (Calphobindin I) (CB	66.3	351	100	90	96	71	Y
ANXA5_HUMAN	PGBM_HUMAN	HSPG2	P98160	Basement membrane-specific heparan sulfate proteoglycan core protein (	17.8	342	150	34	159	2	Y
PGBM_HUMAN	HSP71_HUMAN	HSPA1A	P08107	Heat shock 70 kDa protein 1A/1B (Heat shock 70 kDa protein 1/2) (HSP70	39.6	327	62	53	113	98	Y
NOP2_HUMAN	A8MUB1_HUMAN	TUBA4A	A8MUB1	Tubulin alpha-4A chain (Tubulin, alpha 1 (Testis specific), isoform CR	43	318			82	122	Y
HSP71_HUMAN	AT1A1_HUMAN	ATP1A1	P05023	Sodium/potassium-transporting ATPase subunit alpha-1 (Na(+)/K(+) ATPas	37.5	317	149	63	20	89	Y
H6VRF8_HUMAN (+3)	ENOA_HUMAN	ENO1	P06733	Alpha-enolase (EC 4.2.1.11) (2-phospho-D-glycerate hydro-lyase) (C-myc	46.8	307	87	60	75	94	Y
ENOA_HUMAN	GRP78_HUMAN	HSPA5	P11021	78 kDa glucose-regulated protein (GRP-78) (Endoplasmic reticulum lumen	38.1	295	99	98	58	45	Y
PRKDC_HUMAN	COCA1_HUMAN	COL12A1	Q99715	Collagen alpha-1(XII) chain	21.7	291	160	68	21	44	Y
COCA1_HUMAN (+1)	ACTN1_HUMAN	ACTN1	P12814	Alpha-actinin-1 (Alpha-actinin cytoskeletal isoform) (F-actin cross-li	44.7	288	114	72	44	64	Y
GRP78_HUMAN	PRKDC_HUMAN	PRKDC	P78527	DNA-dependent protein kinase catalytic subunit (DNA-PK catalytic subun	23.5	278	36		24	227	Y
ACTN1_HUMAN	MVP_HUMAN	MVP	Q14764	Major vault protein (MVP) (Lung resistance-related protein)	42.8	274	48	36	163	31	Y
MVP_HUMAN	PDC6I_HUMAN	PDCD6IP	Q8WUM4	Programmed cell death 6-interacting protein (PDCD6-interacting protein	42.7	273	59	70	99	49	Y
PDC6I_HUMAN	AHNK_HUMAN	AHNAK	Q09666	Neuroblast differentiation-associated protein AHNAK (Desmoyokin)	14.9	270	84	74	10	110	Y
B3KPS3_HUMAN (+2)	FLNC_HUMAN	FLNC	Q14315	Filamin-C (FLN-C) (FLNc) (ABP-280-like protein) (ABP-L) (Actin-binding	26.4	270	133	49		76	Y
AHNK_HUMAN	ANXA1_HUMAN	ANXA1	P04083	Annexin A1 (Annexin I) (Annexin-1) (Calpactin II) (Calpactin-2) (Chrom	61.6	268	104	35	77	56	Y
CO3_HUMAN	EF1A1_HUMAN	EEF1A1	P68104	Elongation factor 1-alpha 1 (EF-1-alpha-1) (Elongation factor Tu) (EF-	29.7	265	68	40	64	102	Y
EF1A1_HUMAN (+5)	G3P_HUMAN	GAPDH	P04406	Glyceraldehyde-3-phosphate dehydrogenase (GAPDH) (EC 1.2.1.12) (Peptid	43	262	95	25	79	69	Y
G3P_HUMAN (+1)	MYO1C_HUMAN	MYO1C	O00159	Unconventional myosin-Ic (Myosin I beta) (MMI-beta) (MMIb)	31.1	261	74	80	18	89	Y
A8K6A5_HUMAN (+1)	LAMA5_HUMAN	LAMA5	O15230	Laminin subunit alpha-5 (Laminin-10 subunit alpha) (Laminin-11 subunit	19.1	260	90	4	174		Y
MYO1C_HUMAN	RADI_HUMAN	RDX	P35241	Radixin	52.5	257	57	40	26	141	Y
RADI_HUMAN	AGRIN_HUMAN	AGRN	O00468	Agrin [Cleaved into: Agrin N-terminal 110 kDa subunit; Agrin C-termina	17.3	245	69	37	113	28	Y
H2B1B_HUMAN	TERA_HUMAN	VCP	P55072	Transitional endoplasmic reticulum ATPase (TER ATPase) (EC 3.6.4.6) (1	36.5	241	63	24	95	61	Y
TERA_HUMAN	B2R6J2_HUMAN	VIL2	B2R6J2	Villin 2 (ezrin) (VIL2)	39.6	238	78	52	34	78
ANXA1_HUMAN	CO3_HUMAN	C3	P01024	Complement C3 (C3 and PZP-like alpha-2-macroglobulin domain-containing	34.8	238	162	54	23		Y
B2R6J2_HUMAN (+1)	ITA3_HUMAN	ITGA3	P26006	Integrin alpha-3 (CD49 antigen-like family member C) (FRP-2) (Galactop	21.9	227	79	64	13	73	Y
ITA3_HUMAN	K6PP_HUMAN	PFKP	Q01813	6-phosphofructokinase type C (EC 2.7.1.11) (6-phosphofructokinase, pla	29.2	219	70	21	60	72	Y
K6PP_HUMAN	TLN1_HUMAN	TLN1	Q9Y490	Talin-1	17.3	214	93	26	41	56	Y
TLN1_HUMAN	LAMC1_HUMAN	LAMC1	P11047	Laminin subunit gamma-1 (Laminin B2 chain) (Laminin-1 subunit gamma) (	21.5	210	78	29	100	3	Y
LAMC1_HUMAN	EHD1_HUMAN	EHD1	Q9H4M9	EH domain-containing protein 1 (PAST homolog 1) (hPAST1) (Testilin)	44	206	77	60	22	50	Y
EHD1_HUMAN	A6NN80_HUMAN	ANXA6	A6NN80	Annexin A6	42.1	205	73	70	21	45	Y
A6NN80_HUMAN (+2)	A8K7F6_HUMAN	A8K7F6_HUMAN	A8K7F6	cDNA FLJ78244, highly similar to Homo sapiens eukaryotic translation i	45.3	202	50	28	46	79
A8K7F6_HUMAN (+1)	Q06AH7_HUMAN	TF	Q06AH7	Transferrin	38.4	202	58	26	104	17	Y
Q06AH7_HUMAN (+2)	4F2_HUMAN	SLC3A2	P08195	4F2 cell-surface antigen heavy chain (4F2hc) (4F2 heavy chain antigen)	34.6	196	71	44	48	34	Y
4F2_HUMAN (+2)	A8K8D9_HUMAN	A8K8D9_HUMAN	A8K8D9	Glucose-6-phosphate 1-dehydrogenase (EC 1.1.1.49)	57.9	190	57	10	107	22
A8K8D9_HUMAN (+1)	UBA1_HUMAN	UBA1	P22314	Ubiquitin-like modifier-activating enzyme 1 (Protein A1S9) (Ubiquitin-	24.1	188	48	34	67	43	Y
UBA1_HUMAN	F8VPD4_HUMAN	CAD	F8VPD4	CAD protein	16.6	183	52	5	61	65	Y
A8K6Q8_HUMAN	5NTD_HUMAN	NT5E	P21589	5'-nucleotidase (5'-NT) (EC 3.1.3.5) (Ecto-5'-nucleotidase) (CD antige	34.1	181	83	17	12	76	Y
F8VPD4_HUMAN (+1)	A8K6Q8_HUMAN	A8K6Q8_HUMAN	A8K6Q8	cDNA FLJ75881, highly similar to Homo sapiens transferrin receptor (p9	35.9	181	73	45	20	45
5NTD_HUMAN (+3)	VIME_HUMAN	VIM	P08670	Vimentin	54.3	180	42	34	46	61	Y
VIME_HUMAN	PGK1_HUMAN	PGK1	P00558	Phosphoglycerate kinase 1 (EC 2.7.2.3) (Cell migration-inducing gene 1	55.9	180	64	22	58	38	Y
Q59G75_HUMAN (+1)	MUC5A_HUMAN	MUC5AC	P98088	Mucin-5AC (MUC-5AC) (Gastric mucin) (Lewis B blood group antigen) (LeB	11.1	176	2		170	4	Y
STAT1_HUMAN	HSP72_HUMAN	HSPA2	P54652	Heat shock-related 70 kDa protein 2 (Heat shock 70 kDa protein 2)	26.4	176		45	48		Y
TSP2_HUMAN	C1TC_HUMAN	MTHFD1	P11586	C-1-tetrahydrofolate synthase, cytoplasmic (C1-THF synthase) [Cleaved	35.5	172	34	16	38	89	Y
G3V2B8_HUMAN	IMB1_HUMAN	KPNB1	Q14974	Importin subunit beta-1 (Importin-90) (Karyopherin subunit beta-1) (Nu	26.5	168	47	27	52	42	Y
D3DPG0_HUMAN	ANXA4_HUMAN	ANXA4	P09525	Annexin A4 (35-beta calcimedin) (Annexin IV) (Annexin-4) (Carbohydrate	61.4	167	41	28	76	23	Y
ANXA4_HUMAN (+1)	XRCC6_HUMAN	XRCC6	P12956	X-ray repair cross-complementing protein 6 (EC 3.6.4.-) (EC 4.2.99.-)	31.7	166	37	6	74	50	Y
XRCC6_HUMAN	PROF1_HUMAN	PFN1	P07737	Profilin-1 (Epididymis tissue protein Li 184a) (Profilin I)	67.1	164	44	26	53	44	Y
PROF1_HUMAN	Q59E99_HUMAN	Q59E99_HUMAN	Q59E99	Thrombospondin 1 variant (Fragment)	21.6	164	39	22	88	16
Q59E99_HUMAN (+1)	H2B1D_HUMAN	HIST1H2BD	P58876	Histone H2B type 1-D (HIRA-interacting protein 2) (Histone H2B.1 B) (H	58.7	163	32	23	30	78	Y
AGRIN_HUMAN	H2B1B_HUMAN	HIST1H2BB	P33778	Histone H2B type 1-B (Histone H2B.1) (Histone H2B.f) (H2B/f)	58.7	160	32		30	78	Y
H2B1D_HUMAN	SYAC_HUMAN	AARS	P49588	Alanine--tRNA ligase, cytoplasmic (EC 6.1.1.7) (Alanyl-tRNA synthetase	26.3	158	41	9	51	57	Y
SYAC_HUMAN	H4_HUMAN	HIST1H4A	P62805	Histone H4	58.3	152	31	20	22	86	Y
PABP1_HUMAN	GNAI2_HUMAN	GNAI2	P04899	Guanine nucleotide-binding protein G(i) subunit alpha-2 (Adenylate cyc	37.5	150	43	38	3	66	Y
H4_HUMAN	PABP1_HUMAN	PABPC1	P11940	Polyadenylate-binding protein 1 (PABP-1) (Poly(A)-binding protein 1)	32.1	150	57	17	35	44	Y
GNAI2_HUMAN	ITB1_HUMAN	ITGB1	P05556	Integrin beta-1 (Fibronectin receptor subunit beta) (Glycoprotein IIa)	16.3	149	43	46	16	46	Y
U520_HUMAN	AL1A1_HUMAN	ALDH1A1	P00352	Retinal dehydrogenase 1 (RALDH 1) (RalDH1) (EC 1.2.1.36) (ALDH-E1) (AL	44.1	149	2	1	146		Y
G3XAI2_HUMAN (+1)	EDIL3_HUMAN	EDIL3	O43854	EGF-like repeat and discoidin I-like domain-containing protein 3 (Deve	36.5	146	9	61		77	Y
K1C10_HUMAN	XPO2_HUMAN	CSE1L	P55060	Exportin-2 (Exp2) (Cellular apoptosis susceptibility protein) (Chromos	23.9	144	38	18	44	44	Y
PGK1_HUMAN	TSP2_HUMAN	THBS2	P35442	Thrombospondin-2	25	144	38	91	13		Y
XPO2_HUMAN	COPA_HUMAN	COPA	P53621	Coatomer subunit alpha (Alpha-coat protein) (Alpha-COP) (HEP-COP) (HEP	22.9	143	40	18	30	56	Y
COPA_HUMAN	HSP74_HUMAN	HSPA4	P34932	Heat shock 70 kDa protein 4 (HSP70RY) (Heat shock 70-related protein A	23.2	143	38	23	43	39	Y
HSP74_HUMAN	XPO1_HUMAN	XPO1	O14980	Exportin-1 (Exp1) (Chromosome region maintenance 1 protein homolog)	24	142	39	10	52	42	Y
HSP72_HUMAN	Q59GM9_HUMAN	Q59GM9_HUMAN	Q59GM9	Phosphorylase (EC 2.4.1.1) (Fragment)	28.7	139	20	4	53	66
K22E_HUMAN	STAT1_HUMAN	STAT1	P42224	Signal transducer and activator of transcription 1-alpha/beta (Transcr	34.9	139	83	6	34	21	Y
B3GQS7_HUMAN	CSPG2_HUMAN	VCAN	P13611	Versican core protein (Chondroitin sulfate proteoglycan core protein 2	9.31	137	1		129	8	Y
Q59GM9_HUMAN	ATPB_HUMAN	ATP5B	P06576	ATP synthase subunit beta, mitochondrial (EC 3.6.3.14)	38.4	136	10	8	63	60	Y
HUWE1_HUMAN	G3XAI2_HUMAN	LAMB1	G3XAI2	Laminin subunit beta-1 (Laminin, beta 1, isoform CRA_a)	18.4	136	42	7	90	1	Y
EDIL3_HUMAN (+1)	1433E_HUMAN	YWHAE	P62258	14-3-3 protein epsilon (14-3-3E)	59.6	135	34	30	14	58	Y
LDHA_HUMAN	EIF3A_HUMAN	EIF3A	Q14152	Eukaryotic translation initiation factor 3 subunit A (eIF3a) (Eukaryot	17.2	134	42	15	39	39	Y
1433E_HUMAN	LDHA_HUMAN	LDHA	P00338	L-lactate dehydrogenase A chain (LDH-A) (EC 1.1.1.27) (Cell proliferat	45.5	134	50	24	25	37	Y
EIF3A_HUMAN	PPIA_HUMAN	PPIA	P62937	Peptidyl-prolyl cis-trans isomerase A (PPIase A) (EC 5.2.1.8) (Cycloph	58.2	134	42	29	30	35	Y
PPIA_HUMAN	PUR9_HUMAN	ATIC	P31939	Bifunctional purine biosynthesis protein PURH [Includes: Phosphoribosy	39.5	133	43	10	46	37	Y
PUR9_HUMAN	VINC_HUMAN	VCL	P18206	Vinculin (Metavinculin) (MV)	28.8	132	65	17	10	44	Y
ANX11_HUMAN (+1)	Q8N9M2_HUMAN	Q8N9M2_HUMAN	Q8N9M2	cDNA FLJ36887 fis, clone BNGH42005504, highly similar to 26S PROTEASOM	36.1	131	41	20	34	36
Q8N9M2_HUMAN	PSMD2_HUMAN	PSMD2	Q13200	26S proteasome non-ATPase regulatory subunit 2 (26S proteasome regulat	27.8	130	38	9	44	41	Y
MRP1_HUMAN	STOM_HUMAN	STOM	P27105	Erythrocyte band 7 integral membrane protein (Protein 7.2b) (Stomatin)	45.8	128	55	40	21	13	Y
LDHB_HUMAN	PRS6A_HUMAN	PSMC3	P17980	26S protease regulatory subunit 6A (26S proteasome AAA-ATPase subunit	36.2	127	41	13	31	44	Y
STOM_HUMAN	LDHB_HUMAN	LDHB	P07195	L-lactate dehydrogenase B chain (LDH-B) (EC 1.1.1.27) (LDH heart subun	48.5	127	50	13	23	44	Y
TCPB_HUMAN	PSD11_HUMAN	PSMD11	O00231	26S proteasome non-ATPase regulatory subunit 11 (26S proteasome regula	35.3	126	39	11	43	36	Y
PRS6A_HUMAN	TCPB_HUMAN	CCT2	P78371	T-complex protein 1 subunit beta (TCP-1-beta) (CCT-beta)	38.9	126	42	17	41	26	Y
PSD11_HUMAN	PLST_HUMAN	PLS3	P13797	Plastin-3 (T-plastin)	33.7	125	48	44	8	28	Y
PLST_HUMAN (+1)	SF3B3_HUMAN	SF3B3	Q15393	Splicing factor 3B subunit 3 (Pre-mRNA-splicing factor SF3b 130 kDa su	20.4	124	15	13	54	46	Y
SF3B3_HUMAN	EPHA2_HUMAN	EPHA2	P29317	Ephrin type-A receptor 2 (EC 2.7.10.1) (Epithelial cell kinase) (Tyros	23.1	123	53	26	7	41	Y
A6NG51_HUMAN (+1)	EF1G_HUMAN	EEF1G	P26641	Elongation factor 1-gamma (EF-1-gamma) (eEF-1B gamma)	24.5	122	31	19	36	38	Y
EF1G_HUMAN	B4DE36_HUMAN	B4DE36_HUMAN	B4DE36	Glucose-6-phosphate isomerase (EC 5.3.1.9)	31.7	122	22	17	48	36
EPHA2_HUMAN	A6NG51_HUMAN	SPTAN1	A6NG51	Spectrin alpha chain, non-erythrocytic 1	16.1	122	57	10	48	8	Y
SYRC_HUMAN	GDN_HUMAN	SERPINE2	P07093	Glia-derived nexin (GDN) (Peptidase inhibitor 7) (PI-7) (Protease nexi	31.9	122	38	39	44		Y
B4DE36_HUMAN (+1)	DHX9_HUMAN	DHX9	Q08211	ATP-dependent RNA helicase A (RHA) (EC 3.6.4.13) (DEAH box protein 9)	22.9	121	33	5	27	59	Y
DHX9_HUMAN	VPS35_HUMAN	VPS35	Q96QK1	Vacuolar protein sorting-associated protein 35 (hVPS35) (Maternal-embr	31.3	121	26	25	30	42	Y
VPS35_HUMAN	RUVB2_HUMAN	RUVBL2	Q9Y230	RuvB-like 2 (EC 3.6.4.12) (48 kDa TATA box-binding protein-interacting	37.4	121	38	2	45	37	Y
RUVB2_HUMAN	E1NZA1_HUMAN	PRIC295	E1NZA1	Peroxisome proliferator activated receptor interacting complex protein	16.5	119	25	4	27	65
E1NZA1_HUMAN (+1)	CTNA1_HUMAN	CTNNA1	P35221	Catenin alpha-1 (Alpha E-catenin) (Cadherin-associated protein) (Renal	27.2	119	36	29	14	42	Y
CTNA1_HUMAN	B2RCM2_HUMAN	B2RCM2_HUMAN	B2RCM2	cDNA, FLJ96156, highly similar to Homo sapiens leucyl-tRNA synthetase	24.1	117	27	6	14	71
GRP75_HUMAN	C9J9K3_HUMAN	RPSA	C9J9K3	40S ribosomal protein SA (Fragment)	45.5	117	24	18	32	44	Y
PLXB2_HUMAN	GRP75_HUMAN	HSPA9	P38646	Stress-70 protein, mitochondrial (75 kDa glucose-regulated protein) (G	30.6	117	42	16	22	40	Y
C9J9K3_HUMAN (+1)	B2R5U1_HUMAN	B2R5U1_HUMAN	B2R5U1	cDNA, FLJ92620, highly similar to Homo sapiens staphylococcal nuclease	22.7	116	37	2	47	32
E9PDF6_HUMAN (+1)	E7EW10_HUMAN	TXNRD1	E7EW10	Thioredoxin reductase 1, cytoplasmic	20.1	116	51	31	33		Y
Q6NWZ1_HUMAN	PYGL_HUMAN	PYGL	P06737	Glycogen phosphorylase, liver form (EC 2.4.1.1)	36.2	115	25	13	26	58	Y
PYGL_HUMAN	EHD4_HUMAN	EHD4	Q9H223	EH domain-containing protein 4 (Hepatocellular carcinoma-associated pr	42.9	115	37	17	8	53	Y
COF2_HUMAN	IF4A2_HUMAN	EIF4A2	Q14240	Eukaryotic initiation factor 4A-II (eIF-4A-II) (eIF4A-II) (EC 3.6.4.13	29	115	33		24	41	Y
Q0ZAX5_HUMAN	CYFP1_HUMAN	CYFIP1	Q7L576	Cytoplasmic FMR1-interacting protein 1 (Specifically Rac1-associated p	20.1	115	34	25	23	36	Y
B4DJ30_HUMAN (+1)	H0Y4R1_HUMAN	IMPDH2	H0Y4R1	Inosine-5'-monophosphate dehydrogenase 2 (Fragment)	31.1	113	33	12	20	48	Y
EHD4_HUMAN	B4DJ30_HUMAN	B4DJ30_HUMAN	B4DJ30	cDNA FLJ61290, highly similar to Neutral alpha-glucosidase AB	21.9	113	41	19	30	28
COPB_HUMAN	B4DMC0_HUMAN	B4DMC0_HUMAN	B4DMC0	cDNA FLJ55341, highly similar to 116 kDa U5 small nuclear ribonucleopr	22.1	112	15	10	37	50
E9ABI2_HUMAN	BGH3_HUMAN	TGFBI	Q15582	Transforming growth factor-beta-induced protein ig-h3 (Beta ig-h3) (Ke	23.7	112	27	20	28	41	Y
BGH3_HUMAN (+2)	COPB_HUMAN	COPB1	P53618	Coatomer subunit beta (Beta-coat protein) (Beta-COP)	25	112	32	12	34	38	Y
H0Y4R1_HUMAN (+1)	A8K8U1_HUMAN	A8K8U1_HUMAN	A8K8U1	cDNA FLJ77762, highly similar to Homo sapiens cullin-associated and ne	17.4	112	39	27	36	11
E7EW10_HUMAN (+1)	B0QY89_HUMAN	EIF3L	B0QY89	Eukaryotic translation initiation factor 3 subunit L (eIF3l) (Eukaryot	24.4	111	30	14	32	36	Y
MX1_HUMAN	E9PDF6_HUMAN	MYO1B	E9PDF6	Unconventional myosin-Ib	19.2	111	39	32	21	19	Y
B2RCM2_HUMAN (+1)	PLXB2_HUMAN	PLXNB2	O15031	Plexin-B2 (MM1)	15.7	110	60	11		44	Y
B4DGP8_HUMAN (+1)	QSOX1_HUMAN	QSOX1	O00391	Sulfhydryl oxidase 1 (hQSOX) (EC 1.8.3.2) (Quiescin Q6)	26.5	110	59	25	18	7	Y
QSOX1_HUMAN	LMNA_HUMAN	LMNA	P02545	Prelamin-A/C [Cleaved into: Lamin-A/C (70 kDa lamin) (Renal carcinoma	29.4	107	37	34	23	14	Y
LMNA_HUMAN (+1)	CLUS_HUMAN	CLU	P10909	Clusterin (Aging-associated gene 4 protein) (Apolipoprotein J) (Apo-J)	36.7	107	20	11	66	10	Y
CLUS_HUMAN	RUVB1_HUMAN	RUVBL1	Q9Y265	RuvB-like 1 (EC 3.6.4.12) (49 kDa TATA box-binding protein-interacting	34	106	24	13	35	34	Y
CATD_HUMAN	B3KTQ2_HUMAN	B3KTQ2_HUMAN	B3KTQ2	cDNA FLJ38589 fis, clone HCHON2010074, highly similar to LACTADHERIN	36.1	105	17	57	12	19
Q861B7_HUMAN	SPTB2_HUMAN	SPTBN1	Q01082	Spectrin beta chain, non-erythrocytic 1 (Beta-II spectrin) (Fodrin bet	16.9	105	48	4	47	8	Y
RUVB1_HUMAN	CATD_HUMAN	CTSD	P07339	Cathepsin D (EC 3.4.23.5) [Cleaved into: Cathepsin D light chain; Cath	38.3	105	60	21	23	2	Y
B3KTQ2_HUMAN (+2)	RL4_HUMAN	RPL4	P36578	60S ribosomal protein L4 (60S ribosomal protein L1)	34.4	104	48	12	3	43	Y
RL4_HUMAN	PRS7_HUMAN	PSMC2	P35998	26S protease regulatory subunit 7 (26S proteasome AAA-ATPase subunit R	45.5	104	33	3	33	38	Y
A8K8U1_HUMAN (+1)	E9ABI2_HUMAN	HLA-A	E9ABI2	MHC class I antigen (Fragment)	57.9	104	59	17		32	Y
MUC5A_HUMAN	B3KX11_HUMAN	B3KX11_HUMAN	B3KX11	cDNA FLJ44436 fis, clone UTERU2019706, highly similar to T-complex pro	29.7	104	29	11	34	31
B3KX11_HUMAN (+1)	K6PL_HUMAN	PFKL	P17858	6-phosphofructokinase, liver type (EC 2.7.1.11) (Phosphofructo-1-kinas	22.4	103	45	10	18	30	Y
PRS7_HUMAN	Q53HU0_HUMAN	Q53HU0_HUMAN	Q53HU0	Chaperonin containing TCP1, subunit 8 (Theta) variant (Fragment)	42.9	103	32	10	40	23
PRDX1_HUMAN	ACSL4_HUMAN	ACSL4	O60488	Long-chain-fatty-acid--CoA ligase 4 (EC 6.2.1.3) (Long-chain acyl-CoA	27.4	102	46	26	3	27	Y
VINC_HUMAN	ANX11_HUMAN	ANXA11	P50995	Annexin A11 (56 kDa autoantigen) (Annexin XI) (Annexin-11) (Calcyclin-	37.8	102	59	22		22	Y
K6PL_HUMAN	PRDX1_HUMAN	PRDX1	Q06830	Peroxiredoxin-1 (EC 1.11.1.15) (Natural killer cell-enhancing factor A	48.7	102	44	15	28	16	Y
PDIA1_HUMAN	HEMO_HUMAN	HPX	P02790	Hemopexin (Beta-1B-glycoprotein)	29	102	22	8	64	9	Y
ACSL4_HUMAN (+1)	A8K2T7_HUMAN	A8K2T7_HUMAN	A8K2T7	cDNA FLJ76780, highly similar to Homo sapiens epidermal growth factor	14.6	101	41	22	2	42
HEMO_HUMAN	ITA6_HUMAN	ITGA6	P23229	Integrin alpha-6 (CD49 antigen-like family member F) (VLA-6) (CD antig	18.4	101	33	26	11	33	Y
ITA6_HUMAN	GNAI3_HUMAN	GNAI3	P08754	Guanine nucleotide-binding protein G(k) subunit alpha (G(i) alpha-3)	29.7	100	28	20	11	41	Y
A8K2T7_HUMAN (+2)	RS3_HUMAN	RPS3	P23396	40S ribosomal protein S3	58	100	31	15	22	35	Y
GNAI3_HUMAN	GNAS1_HUMAN	GNAS	Q5JWF2	Guanine nucleotide-binding protein G(s) subunit alpha isoforms XLas (A	11.7	99	39	19	10	35	Y
GNAS1_HUMAN	RAP1B_HUMAN	RAP1B	P61224	Ras-related protein Rap-1b (GTP-binding protein smg p21B)	49.5	99	37	18	13	32	Y
RS3_HUMAN	A8K916_HUMAN	A8K916_HUMAN	A8K916	cDNA FLJ78481, highly similar to Homo sapiens adaptor-related protein	18	99	32	9	35	29
ALDOA_HUMAN (+1)	CLIC1_HUMAN	CLIC1	O00299	Chloride intracellular channel protein 1 (Chloride channel ABP) (Nucle	41.5	98	39	15	10	35	Y
ANXA3_HUMAN	ALDOA_HUMAN	ALDOA	P04075	Fructose-bisphosphate aldolase A (EC 4.1.2.13) (Lung cancer antigen NY	40.9	98	48	15	22	19	Y
LAMA5_HUMAN	B3GQS7_HUMAN	HSPD1	B3GQS7	Mitochondrial heat shock 60kD protein 1 variant 1	25.3	98	30	20	31	18	Y
CSPG2_HUMAN (+1)	B3KX72_HUMAN	B3KX72_HUMAN	B3KX72	cDNA FLJ44920 fis, clone BRAMY3011501, highly similar to Heterogeneous	22	97	24	9	12	54
B3KX72_HUMAN (+3)	E7EPC6_HUMAN	CD44	E7EPC6	CD44 antigen	12.6	97	23	19	13	41	Y
CLIC1_HUMAN (+1)	SYRC_HUMAN	RARS	P54136	Arginine--tRNA ligase, cytoplasmic (EC 6.1.1.19) (Arginyl-tRNA synthet	28.6	97	31	8	22	37	Y
ATPB_HUMAN	HUWE1_HUMAN	HUWE1	Q7Z6Z7	E3 ubiquitin-protein ligase HUWE1 (EC 6.3.2.-) (ARF-binding protein 1)	7.86	96	15		30	51	Y
SPTB2_HUMAN	Q59G75_HUMAN	Q59G75_HUMAN	Q59G75	Isoleucyl-tRNA synthetase, cytoplasmic variant (Fragment)	16.3	96	27		25	46
GDN_HUMAN	SYDC_HUMAN	DARS	P14868	Aspartate--tRNA ligase, cytoplasmic (EC 6.1.1.12) (Aspartyl-tRNA synth	41.1	96	28	6	22	41	Y
HNRPM_HUMAN	TCPA_HUMAN	TCP1	P17987	T-complex protein 1 subunit alpha (TCP-1-alpha) (CCT-alpha)	27.7	96	23	12	35	29	Y
ENPL_HUMAN (+1)	SYG_HUMAN	GARS	P41250	Glycine--tRNA ligase (EC 6.1.1.14) (Diadenosine tetraphosphate synthet	26	95	21	4	22	48	Y
TCPA_HUMAN	PLAK_HUMAN	JUP	P14923	Junction plakoglobin (Catenin gamma) (Desmoplakin III) (Desmoplakin-3)	33.7	95	49	19	19	13	Y
SYDC_HUMAN	ENPL_HUMAN	HSP90B1	P14625	Endoplasmin (94 kDa glucose-regulated protein) (GRP-94) (Heat shock pr	25	95	44	26	20	9	Y
IF4A3_HUMAN	FCGBP_HUMAN	FCGBP	Q9Y6R7	IgGFc-binding protein (Fcgamma-binding protein antigen) (FcgammaBP)	6.72	95	1		98		Y
RAP1B_HUMAN	ANXA3_HUMAN	ANXA3	P12429	Annexin A3 (35-alpha calcimedin) (Annexin III) (Annexin-3) (Inositol 1	44.9	95	34	32	27		Y
NIBL1_HUMAN	B2R8R5_HUMAN	B2R8R5_HUMAN	B2R8R5	cDNA, FLJ94025, highly similar to Homo sapiens tripartite motif-contai	20.4	94	2	3	39	50
SYG_HUMAN	AP2A1_HUMAN	AP2A1	O95782	AP-2 complex subunit alpha-1 (100 kDa coated vesicle protein A) (Adapt	17.7	94	20	11	26	37	Y
B2R8R5_HUMAN (+1)	UGDH_HUMAN	UGDH	O60701	UDP-glucose 6-dehydrogenase (UDP-Glc dehydrogenase) (UDP-GlcDH) (UDPGD	38.7	94	8	1	54	32	Y
PLAK_HUMAN	H0Y8C6_HUMAN	IPO5	H0Y8C6	Importin-5 (Fragment)	15.3	94	31	13	23	29	Y
H0Y8C6_HUMAN (+1)	NIBL1_HUMAN	FAM129B	Q96TA1	Niban-like protein 1 (Meg-3) (Melanoma invasion by ERK) (MINERVA) (Pro	21.8	94	36	16	14	28	Y
AL1A1_HUMAN	SYEP_HUMAN	EPRS	P07814	Bifunctional glutamate/proline--tRNA ligase (Bifunctional aminoacyl-tR	20.6	93	31	1	12	52	Y
UGDH_HUMAN	XRCC5_HUMAN	XRCC5	P13010	X-ray repair cross-complementing protein 5 (EC 3.6.4.-) (86 kDa subuni	24.3	93	19	1	46	29	Y
A8K916_HUMAN (+4)	A8K6A5_HUMAN	A8K6A5_HUMAN	A8K6A5	cDNA FLJ77742, highly similar to Homo sapiens integrin, alpha 5 (fibro	13.9	92	41	19		34
XRCC5_HUMAN	B4DLV7_HUMAN	B4DLV7_HUMAN	B4DLV7	cDNA FLJ60299, highly similar to Rab GDP dissociation inhibitor beta	38.3	91	32	22	8	30
B4DLV7_HUMAN (+1)	NQO1_HUMAN	NQO1	P15559	NAD(P)H dehydrogenase [quinone] 1 (EC 1.6.5.2) (Azoreductase) (DT-diap	38.3	91	5	3	60	24	Y
TGM2_HUMAN	Q96MH4_HUMAN	Q96MH4_HUMAN	Q96MH4	cDNA FLJ32377 fis, clone SKMUS1000014, highly similar to Polyubiquitin	15.2	91	20	23	28	20
SYEP_HUMAN	TGM2_HUMAN	TGM2	P21980	Protein-glutamine gamma-glutamyltransferase 2 (EC 2.3.2.13) (Tissue tr	27.2	91	64	3	17	11	Y
NQO1_HUMAN	PSMD1_HUMAN	PSMD1	Q99460	26S proteasome non-ATPase regulatory subunit 1 (26S proteasome regulat	19.1	90	23	1	43	27	Y
GFPT1_HUMAN	PAI1_HUMAN	SERPINE1	P05121	Plasminogen activator inhibitor 1 (PAI) (PAI-1) (Endothelial plasminog	38.6	90	43	4	23	25	Y
Q96MH4_HUMAN	GFPT1_HUMAN	GFPT1	Q06210	Glutamine--fructose-6-phosphate aminotransferase [isomerizing] 1 (EC 2	24.7	90	35	10	23	22	Y
PSMD2_HUMAN (+1)	MRP1_HUMAN	ABCC1	P33527	Multidrug resistance-associated protein 1 (ATP-binding cassette sub-fa	20	90	81	6	6		Y
PSMD1_HUMAN	C9JZR2_HUMAN	CTNND1	C9JZR2	Catenin delta-1	20.1	88	30	21	8	29	Y
PAI1_HUMAN	Q3B7A7_HUMAN	GART	Q3B7A7	Phosphoribosylglycinamide formyltransferase, phosphoribosylglycinamide	19.8	88	31	1	30	27	Y
PRP8_HUMAN	AK1BA_HUMAN	AKR1B10	O60218	Aldo-keto reductase family 1 member B10 (EC 1.1.1.-) (ARL-1) (Aldose r	49.4	88	1	1	86		Y
PPIB_HUMAN	TRFM_HUMAN	MFI2	P08582	Melanotransferrin (Melanoma-associated antigen p97) (CD antigen CD228)	19.4	87	23	19	1	46	Y
B2R5U1_HUMAN (+2)	Q0ZAX5_HUMAN	HLA-B	Q0ZAX5	MHC class I antigen (Fragment)	49.5	87	54		3	23	Y
C9JZR2_HUMAN (+1)	PPIB_HUMAN	PPIB	P23284	Peptidyl-prolyl cis-trans isomerase B (PPIase B) (EC 5.2.1.8) (CYP-S1)	41.7	87	15	33	28	10	Y
ANM1_HUMAN (+2)	CO5_HUMAN	C5	P01031	Complement C5 (C3 and PZP-like alpha-2-macroglobulin domain-containing	21.1	87			86		Y
TRFM_HUMAN	UBR4_HUMAN	UBR4	Q5T4S7	E3 ubiquitin-protein ligase UBR4 (EC 6.3.2.-) (600 kDa retinoblastoma	4.82	85	25	2	34	28	Y
Q5NKV8_HUMAN	NUCL_HUMAN	NCL	P19338	Nucleolin (Protein C23)	15.6	85	26	27	18	14	Y
NUCL_HUMAN	VAT1_HUMAN	VAT1	Q99536	Synaptic vesicle membrane protein VAT-1 homolog (EC 1.-.-.-)	27.7	85	33	28	11	14	Y
UBR4_HUMAN	Q53HV1_HUMAN	Q53HV1_HUMAN	Q53HV1	Ribosomal protein S4, X-linked X isoform variant (Fragment)	51.7	84	36	6	6	38
Q53HV1_HUMAN (+1)	AAAT_HUMAN	SLC1A5	Q15758	Neutral amino acid transporter B(0) (ATB(0)) (Baboon M7 virus receptor	16.1	84	24	9	18	33	Y
VAT1_HUMAN	Q59GB4_HUMAN	Q59GB4_HUMAN	Q59GB4	Dihydropyrimidinase-like 2 variant (Fragment)	25.5	84	22	13	23	24
Q59GB4_HUMAN	Q53EM5_HUMAN	Q53EM5_HUMAN	Q53EM5	Transketolase variant (Fragment)	29.7	84	10	13	56	8
A8K3C3_HUMAN (+1)	CPSM_HUMAN	CPS1	P31327	Carbamoyl-phosphate synthase [ammonia], mitochondrial (EC 6.3.4.16) (C	23.6	84			84		Y
B4DMC0_HUMAN	MX1_HUMAN	MX1	P20591	Interferon-induced GTP-binding protein Mx1 (Interferon-induced protein	35.8	84	78	6			Y
LPPRC_HUMAN	AMPN_HUMAN	ANPEP	P15144	Aminopeptidase N (AP-N) (hAPN) (EC 3.4.11.2) (Alanyl aminopeptidase) (	25.3	83		4		82	Y
Q53EM5_HUMAN (+1)	B2R5B3_HUMAN	B2R5B3_HUMAN	B2R5B3	Histone H2A	40.8	83	17	11	14	42
Q53EP4_HUMAN (+2)	B2R5M8_HUMAN	B2R5M8_HUMAN	B2R5M8	Isocitrate dehydrogenase [NADP] (EC 1.1.1.42)	34.1	83	27	10	39	8
B2R5M8_HUMAN (+1)	SYNC_HUMAN	NARS	O43776	Asparagine--tRNA ligase, cytoplasmic (EC 6.1.1.22) (Asparaginyl-tRNA s	26.5	82	14	8	9	50	Y
SYNC_HUMAN	GNAI1_HUMAN	GNAI1	P63096	Guanine nucleotide-binding protein G(i) subunit alpha-1 (Adenylate cyc	29.7	82	24	16	7	36	Y
B2R5B3_HUMAN (+4)	Q6NXR8_HUMAN	RPS3A	Q6NXR8	40S ribosomal protein S3a	57.6	82	30	10	7	36	Y
B7ZKY2_HUMAN (+3)	EHD3_HUMAN	EHD3	Q9NZN3	EH domain-containing protein 3 (PAST homolog 3)	27.1	82	30	18		29	Y
AP2A1_HUMAN	U520_HUMAN	SNRNP200	O75643	U5 small nuclear ribonucleoprotein 200 kDa helicase (EC 3.6.4.13) (Act	19.1	81			11	71	Y
RAB7A_HUMAN	GBLP_HUMAN	GNB2L1	P63244	Guanine nucleotide-binding protein subunit beta-2-like 1 (Cell prolife	44.2	80	25	8	18	32	Y
NCKP1_HUMAN	B4DR87_HUMAN	PLOD1	B4DR87	Procollagen-lysine,2-oxoglutarate 5-dioxygenase 1 (cDNA FLJ59393, high	23.5	80	33	10	8	30	Y
SYK_HUMAN	NCKP1_HUMAN	NCKAP1	Q9Y2A7	Nck-associated protein 1 (NAP 1) (Membrane-associated protein HEM-2) (	16.7	80	31	19	10	22	Y
GNAI1_HUMAN	RAB7A_HUMAN	RAB7A	P51149	Ras-related protein Rab-7a	55.1	80	26	23	13	18	Y
HNRPF_HUMAN	ANM1_HUMAN	PRMT1	Q99873	Protein arginine N-methyltransferase 1 (EC 2.1.1.-) (Histone-arginine	46.3	79	7		29	43	Y
Q5JR95_HUMAN (+1)	RRAS_HUMAN	RRAS	P10301	Ras-related protein R-Ras (p23)	35.3	79	18	21	10	32	Y
GBLP_HUMAN	Q5JR95_HUMAN	RPS8	Q5JR95	40S ribosomal protein S8	49.5	79	30	11	7	32	Y
B4DR87_HUMAN	IPO7_HUMAN	IPO7	O95373	Importin-7 (Imp7) (Ran-binding protein 7) (RanBP7)	13.8	79	26	14	25	16	Y
B2RA03_HUMAN	A8K492_HUMAN	A8K492_HUMAN	A8K492	cDNA FLJ76789, highly similar to Homo sapiens methionine-tRNA syntheta	14.3	78	25	5	21	29
CD166_HUMAN	Q5U0C3_HUMAN	Q5U0C3_HUMAN	Q5U0C3	RAP1A, member of RAS oncogene family	42.4	78	29	15		22
RRAS_HUMAN	B7Z6Z4_HUMAN	MYL6	B7Z6Z4	Myosin light polypeptide 6 (cDNA FLJ56329, highly similar to Myosin li	32.4	78	33	13	10	21	Y
Q6NXR8_HUMAN (+1)	SYK_HUMAN	KARS	Q15046	Lysine--tRNA ligase (EC 6.1.1.6) (Lysyl-tRNA synthetase) (LysRS)	31.2	77	19		16	44	Y
CO6A1_HUMAN	PRS10_HUMAN	PSMC6	P62333	26S protease regulatory subunit 10B (26S proteasome AAA-ATPase subunit	32.9	77	18	8	21	34	Y
B7Z6Z4_HUMAN	CO6A1_HUMAN	COL6A1	P12109	Collagen alpha-1(VI) chain	13.5	77	40	12	2	23	Y
A8K492_HUMAN (+1)	B2R9K8_HUMAN	B2R9K8_HUMAN	B2R9K8	cDNA, FLJ94440, highly similar to Homo sapiens chaperonin containing T	26	77	15	6	37	20
A7LB39_HUMAN	E41L2_HUMAN	EPB41L2	O43491	Band 4.1-like protein 2 (Generally expressed protein 4.1) (4.1G)	19	76	36	4	1	37	Y
B7ZLD5_HUMAN (+2)	LPPRC_HUMAN	LRPPRC	P42704	Leucine-rich PPR motif-containing protein, mitochondrial (130 kDa leuc	19.9	76	19	2	26	30	Y
RAB1A_HUMAN	RAB8A_HUMAN	RAB8A	P61006	Ras-related protein Rab-8A (Oncogene c-mel)	35.3	75	24	15	9	29	Y
AMPN_HUMAN (+1)	B4DUQ1_HUMAN	B4DUQ1_HUMAN	B4DUQ1	cDNA FLJ54552, highly similar to Heterogeneous nuclear ribonucleoprote	28.5	75	17	11	23	25
AP2A2_HUMAN	A8K9V7_HUMAN	A8K9V7_HUMAN	A8K9V7	cDNA FLJ77207	16.1	75	32	11	9	25
B4DUQ1_HUMAN	B2R657_HUMAN	B2R657_HUMAN	B2R657	Annexin	22.5	75	20	15	20	23
K1199_HUMAN	AP2A2_HUMAN	AP2A2	O94973	AP-2 complex subunit alpha-2 (100 kDa coated vesicle protein C) (Adapt	20.7	75	24	18	18	17	Y
E41L2_HUMAN	RAB1A_HUMAN	RAB1A	P62820	Ras-related protein Rab-1A (YPT1-related protein)	40.5	75	21	25	16	15	Y
B2R657_HUMAN	Q53HW2_HUMAN	Q53HW2_HUMAN	Q53HW2	Ribosomal protein P0 variant (Fragment)	27.1	74	17	12	20	25
A8K9V7_HUMAN	SERPH_HUMAN	SERPINH1	P50454	Serpin H1 (47 kDa heat shock protein) (Arsenic-transactivated protein	31.1	74	30	33	2	7	Y
DJC13_HUMAN	B4DGU4_HUMAN	CTNNB1	B4DGU4	Catenin beta-1 (cDNA FLJ57878, highly similar to Beta-catenin)	21.3	73	5	31	6	31	Y
HSPB1_HUMAN	B5MDF5_HUMAN	RAN	B5MDF5	GTP-binding nuclear protein Ran (RAN, member RAS oncogene family, isof	30	73	21	7	20	26	Y
Q53HW2_HUMAN	RAB2A_HUMAN	RAB2A	P61019	Ras-related protein Rab-2A	59	73	27	16	12	18	Y
SERPH_HUMAN	HSPB1_HUMAN	HSPB1	P04792	Heat shock protein beta-1 (HspB1) (28 kDa heat shock protein) (Estroge	52.7	73	22	14	23	17	Y
RAB2A_HUMAN	6PGD_HUMAN	PGD	P52209	6-phosphogluconate dehydrogenase, decarboxylating (EC 1.1.1.44)	29.4	73	10	9	44	11	Y
Q53HS0_HUMAN (+1)	CDCP1_HUMAN	CDCP1	Q9H5V8	CUB domain-containing protein 1 (Membrane glycoprotein gp140) (Subtrac	22.1	72	28	4		43	Y
B4DGU4_HUMAN	A8K9A4_HUMAN	A8K9A4_HUMAN	A8K9A4	cDNA FLJ75154, highly similar to Homo sapiens heterogeneous nuclear ri	26.5	72	20	10	17	28
A8K9A4_HUMAN (+3)	GBB2_HUMAN	GNB2	P62879	Guanine nucleotide-binding protein G(I)/G(S)/G(T) subunit beta-2 (G pr	27.6	72	23	18	9	24	Y
6PGD_HUMAN (+2)	B3KSH1_HUMAN	EIF3F	B3KSH1	Eukaryotic translation initiation factor 3 subunit F (eIF3f) (Eukaryot	25.8	72	23	7	22	20	Y
COF1_HUMAN	TAGL2_HUMAN	TAGLN2	P37802	Transgelin-2 (Epididymis tissue protein Li 7e) (SM22-alpha homolog)	51.3	72	30	8	17	17	Y
B5MDF5_HUMAN (+1)	COF1_HUMAN	CFL1	P23528	Cofilin-1 (18 kDa phosphoprotein) (p18) (Cofilin, non-muscle isoform)	49.4	72	24	19	15	14	Y
Q3B7A7_HUMAN	Q5NKV8_HUMAN	ICAM1	Q5NKV8	Intercellular adhesion molecule 1	28.2	72	45	22		6	Y
TAGL2_HUMAN	PP1A_HUMAN	PPP1CA	P62136	Serine/threonine-protein phosphatase PP1-alpha catalytic subunit (PP-1	30	71	18	13	9	32	Y
Q9BU08_HUMAN (+1)	SAHH_HUMAN	AHCY	P23526	Adenosylhomocysteinase (AdoHcyase) (EC 3.3.1.1) (S-adenosyl-L-homocyst	30.6	71	18	5	25	24	Y
GBB2_HUMAN	B1ANR0_HUMAN	PABPC4	B1ANR0	Poly(A) binding protein, cytoplasmic 4 (Inducible form), isoform CRA_e	17.2	71	26	8	15	23	Y
B3KSH1_HUMAN (+2)	Q9BU08_HUMAN	Q9BU08_HUMAN	Q9BU08	Putative uncharacterized protein (Fragment)	26.5	71	18	5	32	18
B1ANR0_HUMAN (+2)	PSB3_HUMAN	PSMB3	P49720	Proteasome subunit beta type-3 (EC 3.4.25.1) (Proteasome chain 13) (Pr	37.6	71	19	7	34	11	Y
SAHH_HUMAN	Q53HS0_HUMAN	Q53HS0_HUMAN	Q53HS0	Glutaminyl-tRNA synthetase variant (Fragment)	26.6	70	13	5	21	36
B4E1D5_HUMAN	RS16_HUMAN	RPS16	P62249	40S ribosomal protein S16	60.3	70	23	8	11	29	Y
PP1A_HUMAN	B4E1D5_HUMAN	EIF3C	B4E1D5	Eukaryotic translation initiation factor 3 subunit C (eIF3c) (Eukaryot	11.3	70	25	12	14	21	Y
CO1A1_HUMAN	RECQ1_HUMAN	RECQL	P46063	ATP-dependent DNA helicase Q1 (EC 3.6.4.12) (DNA helicase, RecQ-like t	24	69	1		9	59	Y
A8K2I0_HUMAN (+3)	DHX15_HUMAN	DHX15	O43143	Putative pre-mRNA-splicing factor ATP-dependent RNA helicase DHX15 (EC	21.9	69	12	2	15	41	Y
RS16_HUMAN	GNA11_HUMAN	GNA11	P29992	Guanine nucleotide-binding protein subunit alpha-11 (G alpha-11) (G-pr	30.1	69	14	11	3	41	Y
AL1A3_HUMAN	Q8TBK5_HUMAN	RPL6	Q8TBK5	60S ribosomal protein L6	44.4	69	22	13	7	27	Y
IPO9_HUMAN	COPG1_HUMAN	COPG1	Q9Y678	Coatomer subunit gamma-1 (Gamma-1-coat protein) (Gamma-1-COP)	19.3	69	24	9	21	15	Y
MATN2_HUMAN	PSA_HUMAN	NPEPPS	P55786	Puromycin-sensitive aminopeptidase (PSA) (EC 3.4.11.14) (Cytosol alany	23.7	69	27	11	26	7	Y
PSA_HUMAN	Q53FT8_HUMAN	Q53FT8_HUMAN	Q53FT8	Proteasome subunit beta type (EC 3.4.25.1) (Fragment)	36.5	69	17	7	43	5
Q53FT8_HUMAN	ABCE1_HUMAN	ABCE1	P61221	ATP-binding cassette sub-family E member 1 (2'-5'-oligoadenylate-bindi	33.2	68	12	3	17	38	Y
RL7A_HUMAN	PP1B_HUMAN	PPP1CB	P62140	Serine/threonine-protein phosphatase PP1-beta catalytic subunit (PP-1B	25.1	68	18	11	10	31	Y
DHX15_HUMAN	RL7A_HUMAN	RPL7A	P62424	60S ribosomal protein L7a (PLA-X polypeptide) (Surfeit locus protein 3	25.6	68	24	5	11	29	Y
PLOD2_HUMAN	Q4LE53_HUMAN	EPHB2	Q4LE53	EPHB2 variant protein (Fragment)	13.9	68	20	19		29	Y
AMPL_HUMAN	C9IZE4_HUMAN	PSMD6	C9IZE4	26S proteasome non-ATPase regulatory subunit 6 (Proteasome (Prosome, m	36	68	18	6	17	28	Y
ABCE1_HUMAN	CBR1_HUMAN	CBR1	P16152	Carbonyl reductase [NADPH] 1 (EC 1.1.1.184) (15-hydroxyprostaglandin d	47.3	68	22	6	19	22	Y
COPG1_HUMAN	AMPL_HUMAN	LAP3	P28838	Cytosol aminopeptidase (EC 3.4.11.1) (Leucine aminopeptidase 3) (LAP-3	41.4	68	52	4	3	9	Y
A8K666_HUMAN (+1)	B3KMX0_HUMAN	B3KMX0_HUMAN	B3KMX0	cDNA FLJ12837 fis, clone NT2RP2003228, highly similar to DNA replicati	22.6	67	1		34	33
Q53GX7_HUMAN (+2)	EHD2_HUMAN	EHD2	Q9NZN4	EH domain-containing protein 2 (PAST homolog 2)	30.9	67	11	20	8	31	Y
PP1B_HUMAN	H0YNE9_HUMAN	RAB8B	H0YNE9	Ras-related protein Rab-8B (Fragment)	38.8	67	23	17	4	25	Y
C9IZE4_HUMAN	Q53GX7_HUMAN	Q53GX7_HUMAN	Q53GX7	Threonyl-tRNA synthetase variant (Fragment)	18.1	67	26	7	22	13
H0YNE9_HUMAN	GNA13_HUMAN	GNA13	Q14344	Guanine nucleotide-binding protein subunit alpha-13 (G alpha-13) (G-pr	30.2	66	31	12	4	20	Y
EHD2_HUMAN	NAMPT_HUMAN	NAMPT	P43490	Nicotinamide phosphoribosyltransferase (NAmPRTase) (Nampt) (EC 2.4.2.1	29.5	66	25	4	35	5	Y
B4DUF1_HUMAN (+1)	PRS4_HUMAN	PSMC1	P62191	26S protease regulatory subunit 4 (P26s4) (26S proteasome AAA-ATPase s	22.3	65	19	1	18	29	Y
Q53HV2_HUMAN (+1)	RALA_HUMAN	RALA	P11233	Ras-related protein Ral-A	26.2	65	18	17	3	28	Y
RALA_HUMAN	B2RD27_HUMAN	B2RD27_HUMAN	B2RD27	cDNA, FLJ96428, highly similar to Homo sapiens proteasome (prosome, ma	24.1	65	23	3	17	21
GNA13_HUMAN	Q53HV2_HUMAN	Q53HV2_HUMAN	Q53HV2	Chaperonin containing TCP1, subunit 7 (Eta) variant (Fragment)	29.3	65	17	6	29	19
ARC1A_HUMAN (+1)	AP1B1_HUMAN	AP1B1	Q10567	AP-1 complex subunit beta-1 (Adapter-related protein complex 1 subunit	10.7	65	23		20	16	Y
Q6FIG4_HUMAN (+1)	Q5T5C7_HUMAN	SARS	Q5T5C7	Serine--tRNA ligase, cytoplasmic	24.3	64	28	1	4	34	Y
Q5T5C7_HUMAN	Q9Y6E3_HUMAN	Q9Y6E3_HUMAN	Q9Y6E3	HSPC027	33.2	64	21	2	21	23
TPIS_HUMAN	Q53HH4_HUMAN	Q53HH4_HUMAN	Q53HH4	Ras-GTPase-activating protein SH3-domain-binding protein variant (Frag	18.2	64	17	9	19	20
PRS4_HUMAN (+1)	AT2B4_HUMAN	ATP2B4	P23634	Plasma membrane calcium-transporting ATPase 4 (PMCA4) (EC 3.6.3.8) (Ma	11	64	17	23	4	20	Y
AT2B4_HUMAN	D3DPU2_HUMAN	CAP1	D3DPU2	Adenylyl cyclase-associated protein	33.3	64	24	12	14	18	Y
B2RD27_HUMAN (+1)	TPIS_HUMAN	TPI1	P60174	Triosephosphate isomerase (TIM) (EC 5.3.1.1) (Triose-phosphate isomera	49.3	64	30	6	12	18	Y
Q96DV6_HUMAN (+1)	Q6FIG4_HUMAN	RAB1B	Q6FIG4	RAB1B protein	40.3	64	17	21	10	16	Y
D3DPU2_HUMAN	TNAP2_HUMAN	TNFAIP2	Q03169	Tumor necrosis factor alpha-induced protein 2 (TNF alpha-induced prote	27.5	64	54		3	10	Y
B2R9K8_HUMAN (+1)	B7ZLD5_HUMAN	ITGB4	B7ZLD5	Integrin beta	12.8	64	35	24	7		Y
TNAP2_HUMAN	EFTU_HUMAN	TUFM	P49411	Elongation factor Tu, mitochondrial (EF-Tu) (P43)	33.8	63	15	2	13	37	Y
PTRF_HUMAN	F8VYE8_HUMAN	PPP1CC	F8VYE8	Serine/threonine-protein phosphatase (EC 3.1.3.16)	23	63	17		13	25	Y
Q9Y6E3_HUMAN	RAB10_HUMAN	RAB10	P61026	Ras-related protein Rab-10	49.5	63	17	17	8	21	Y
Q53HH4_HUMAN	B4DE59_HUMAN	B4DE59_HUMAN	B4DE59	cDNA FLJ60424, highly similar to Junction plakoglobin	29.7	63	20	26	13	7
2AAA_HUMAN (+2)	ILF2_HUMAN	ILF2	Q12905	Interleukin enhancer-binding factor 2 (Nuclear factor of activated T-c	23.1	62	13	4	20	29	Y
B4DE59_HUMAN	2AAA_HUMAN	PPP2R1A	P30153	Serine/threonine-protein phosphatase 2A 65 kDa regulatory subunit A al	22.6	62	17	7	19	20	Y
EFTU_HUMAN	Q59ER5_HUMAN	Q59ER5_HUMAN	Q59ER5	WD repeat-containing protein 1 isoform 1 variant (Fragment)	13.5	62	24	10	13	15
Q59ER5_HUMAN	G3V5Z7_HUMAN	PSMA6	G3V5Z7	Proteasome subunit alpha type (EC 3.4.25.1)	42.5	62	15	11	36	1	Y
CDCP1_HUMAN	MATN2_HUMAN	MATN2	O00339	Matrilin-2	16.5	62	10	42	11		Y
CLIC4_HUMAN	RS2_HUMAN	RPS2	P15880	40S ribosomal protein S2 (40S ribosomal protein S4) (Protein LLRep3)	39.9	61	20	6	6	34	Y
G3V5Z7_HUMAN (+1)	SERA_HUMAN	PHGDH	O43175	D-3-phosphoglycerate dehydrogenase (3-PGDH) (EC 1.1.1.95)	23.3	61	22	2	8	31	Y
RS2_HUMAN	B4DY23_HUMAN	B4DY23_HUMAN	B4DY23	cDNA FLJ61188, highly similar to Basigin	35.1	61	24	17	3	17
EIF3M_HUMAN	B3KU62_HUMAN	B3KU62_HUMAN	B3KU62	cDNA FLJ39243 fis, clone OCBBF2008283, highly similar to Protein NDRG1	22.2	61	41	6	1	13
ADT2_HUMAN (+1)	B2R7C5_HUMAN	B2R7C5_HUMAN	B2R7C5	cDNA, FLJ93378, highly similar to Homo sapiens MCM3 minichromosome mai	19.9	60	2		28	31
A4D210_HUMAN (+2)	A5YM53_HUMAN	ITGAV	A5YM53	ITGAV protein	13.8	60	11	10	12	27	Y
LEG1_HUMAN	B3KTA3_HUMAN	B3KTA3_HUMAN	B3KTA3	Fascin	25.6	60	17	6	11	27
B3KU62_HUMAN (+3)	A4D210_HUMAN	EIF3B	A4D210	Eukaryotic translation initiation factor 3 subunit B (eIF3b) (Eukaryot	16.3	60	17	6	17	21	Y
SERA_HUMAN	LEG1_HUMAN	LGALS1	P09382	Galectin-1 (Gal-1) (14 kDa laminin-binding protein) (HLBP14) (14 kDa l	54.1	60	21	12	7	21	Y
1433Z_HUMAN (+1)	E9PCY7_HUMAN	HNRNPH1	E9PCY7	Heterogeneous nuclear ribonucleoprotein H	19.8	60	16	10	16	19	Y
B4DY23_HUMAN (+2)	1433Z_HUMAN	YWHAZ	P63104	14-3-3 protein zeta/delta (Protein kinase C inhibitor protein 1) (KCIP	46.5	60	25	15	9	13	Y
E9PCY7_HUMAN (+2)	PXDN_HUMAN	PXDN	Q92626	Peroxidasin homolog (EC 1.11.1.7) (Melanoma-associated antigen MG50) (	13.7	60	38	21		2	Y
B3KTA3_HUMAN (+3)	Q59GL1_HUMAN	Q59GL1_HUMAN	Q59GL1	Synaptotagmin binding, cytoplasmic RNA interacting protein variant (Fr	26	59	14	3	12	32
PXDN_HUMAN	B4E1G2_HUMAN	B4E1G2_HUMAN	B4E1G2	Serine hydroxymethyltransferase (EC 2.1.2.1)	31.4	59	13	3	13	30
A5YM53_HUMAN (+1)	RL7_HUMAN	RPL7	P18124	60S ribosomal protein L7	34.3	59	21	10	4	27	Y
RL7_HUMAN	B2RDW0_HUMAN	B2RDW0_HUMAN	B2RDW0	cDNA, FLJ96792, highly similar to Homo sapiens calmodulin 2 (phosphory	40.9	59	11	14	11	24
Q59GL1_HUMAN	IF2G_HUMAN	EIF2S3	P41091	Eukaryotic translation initiation factor 2 subunit 3 (Eukaryotic trans	30.7	59	32	1	12	16	Y
B4E1G2_HUMAN	ACADV_HUMAN	ACADVL	P49748	Very long-chain specific acyl-CoA dehydrogenase, mitochondrial (VLCAD)	30.5	58	8	8	10	35	Y
B2RDW0_HUMAN (+3)	A8K4T6_HUMAN	A8K4T6_HUMAN	A8K4T6	cDNA FLJ76282, highly similar to Homo sapiens proteasome (prosome, mac	19.2	58	16	4	16	23
A8K4T6_HUMAN (+1)	ACTZ_HUMAN	ACTR1A	P61163	Alpha-centractin (Centractin) (ARP1) (Actin-RPV) (Centrosome-associate	16.8	58	15	10	19	15	Y
B7ZKY6_HUMAN (+1)	PUR6_HUMAN	PAICS	P22234	Multifunctional protein ADE2 [Includes: Phosphoribosylaminoimidazole-s	28.2	58	27	3	17	14	Y
PUR6_HUMAN	B2R7W4_HUMAN	B2R7W4_HUMAN	B2R7W4	cDNA, FLJ93632, highly similar to Homo sapiens heterogeneous nuclear r	24.5	57	16	2	8	34
D3DRX6_HUMAN (+1)	A4D2P0_HUMAN	RAC1	A4D2P0	Ras-related C3 botulinum toxin substrate 1 (Rho family, small GTP bind	35.5	57	21	13	3	20	Y
CTL2_HUMAN	D3DRX6_HUMAN	KIF5B	D3DRX6	Kinesin family member 5B, isoform CRA_a	21.5	57	8	5	25	19	Y
B2R7W4_HUMAN (+1)	RAB14_HUMAN	RAB14	P61106	Ras-related protein Rab-14	38.6	57	18	13	10	17	Y
IF2G_HUMAN	B7ZKY6_HUMAN	MME	B7ZKY6	Membrane metallo-endopeptidase	14.7	57	16	30		12	Y
RAB14_HUMAN	RL10A_HUMAN	RPL10A	P62906	60S ribosomal protein L10a (CSA-19) (Neural precursor cell expressed d	33.2	56	16	2	16	27	Y
A4D2P0_HUMAN	Q6ZS74_HUMAN	RALB	Q6ZS74	Ras-related protein Ral-B (V-ral simian leukemia viral oncogene homolo	24.2	56	17	15	3	22	Y
RL3_HUMAN	AT2B1_HUMAN	ATP2B1	P20020	Plasma membrane calcium-transporting ATPase 1 (PMCA1) (EC 3.6.3.8) (Pl	11.4	56	22	13	4	17	Y
D3DNI3_HUMAN	AK1C3_HUMAN	AKR1C3	P42330	Aldo-keto reductase family 1 member C3 (EC 1.-.-.-) (17-beta-hydroxyst	26.9	56	9		47		Y
PSB3_HUMAN	AL1A3_HUMAN	ALDH1A3	P47895	Aldehyde dehydrogenase family 1 member A3 (EC 1.2.1.5) (Aldehyde dehyd	26	56	38	16	4		Y
CYFP1_HUMAN	Q6NWZ1_HUMAN	CKAP4	Q6NWZ1	CKAP4 protein (Fragment)	32	56	37	20			Y
RL10A_HUMAN	CD166_HUMAN	ALCAM	Q13740	CD166 antigen (Activated leukocyte cell adhesion molecule) (CD antigen	13.9	55	17	13	4	21	Y
Q6ZS74_HUMAN	1433B_HUMAN	YWHAB	P31946	14-3-3 protein beta/alpha (Protein 1054) (Protein kinase C inhibitor p	38.2	55	23	11	3	19	Y
B3KY95_HUMAN (+1)	MDHM_HUMAN	MDH2	P40926	Malate dehydrogenase, mitochondrial (EC 1.1.1.37)	39.1	55	21	5	13	17	Y
1433B_HUMAN (+1)	RAB5C_HUMAN	RAB5C	P51148	Ras-related protein Rab-5C (L1880) (RAB5L)	38.9	55	25	17	5	11	Y
AT2B1_HUMAN	PRDX6_HUMAN	PRDX6	P30041	Peroxiredoxin-6 (EC 1.11.1.15) (1-Cys peroxiredoxin) (1-Cys PRX) (24 k	46.4	55	36	12	6	8	Y
PRDX6_HUMAN	B3KY95_HUMAN	B3KY95_HUMAN	B3KY95	cDNA FLJ16143 fis, clone BRAMY2038516, highly similar to Protein disul	23.4	55	27	15	8	4
TGFB1_HUMAN	E9PBJ0_HUMAN	MUC5B	E9PBJ0	Mucin-5B	4.35	55			55		Y
E7EPC6_HUMAN	HNRPM_HUMAN	HNRNPM	P52272	Heterogeneous nuclear ribonucleoprotein M (hnRNP M)	21.4	54	14		3	38	Y
Q5U0C3_HUMAN (+1)	B7Z5Z2_HUMAN	RRAS2	B7Z5Z2	Ras-related protein R-Ras2 (cDNA FLJ61162, highly similar to Ras-relat	41.4	54	18	20	2	16	Y
ACADV_HUMAN	CTL2_HUMAN	SLC44A2	Q8IWA5	Choline transporter-like protein 2 (Solute carrier family 44 member 2)	14.3	54	31	17		7	Y
PRS6B_HUMAN	FPRP_HUMAN	PTGFRN	Q9P2B2	Prostaglandin F2 receptor negative regulator (CD9 partner 1) (CD9P-1)	20.3	54	6	25	22		Y
TS101_HUMAN	B2RBA6_HUMAN	B2RBA6_HUMAN	B2RBA6	cDNA, FLJ95407, highly similar to Homo sapiens MCM7 minichromosome mai	33.1	53		1	16	37
RFC1_HUMAN	GNAQ_HUMAN	GNAQ	P50148	Guanine nucleotide-binding protein G(q) subunit alpha (Guanine nucleot	24	53	11	8		34	Y
RAB5C_HUMAN	ITA2_HUMAN	ITGA2	P17301	Integrin alpha-2 (CD49 antigen-like family member B) (Collagen recepto	14.4	53	19	9	2	24	Y
ITA2_HUMAN	IF4A3_HUMAN	EIF4A3	P38919	Eukaryotic initiation factor 4A-III (eIF-4A-III) (eIF4A-III) (EC 3.6.4	28.5	53	9	4	16	23	Y
MDHM_HUMAN (+3)	HNRPF_HUMAN	HNRNPF	P52597	Heterogeneous nuclear ribonucleoprotein F (hnRNP F) (Nucleolin-like pr	24.6	53	14	11	12	18	Y
PRS8_HUMAN	B4E2S3_HUMAN	B4E2S3_HUMAN	B4E2S3	cDNA FLJ56561	15.4	53	29	9		15
B7Z5Z2_HUMAN (+1)	B7Z9C2_HUMAN	NAP1L1	B7Z9C2	Nucleosome assembly protein 1-like 1 (cDNA FLJ58569, highly similar to	18.3	53	16	14	10	13	Y
A8K529_HUMAN (+1)	B4DTS6_HUMAN	B4DTS6_HUMAN	B4DTS6	cDNA FLJ54117, highly similar to CD97 antigen	9.21	52	21	9		22
Q32Q12_HUMAN	PGAM1_HUMAN	PGAM1	P18669	Phosphoglycerate mutase 1 (EC 3.1.3.13) (EC 5.4.2.11) (EC 5.4.2.4) (BP	25.2	52	18	5	10	19	Y
PARP4_HUMAN	CTL1_HUMAN	SLC44A1	Q8WWI5	Choline transporter-like protein 1 (CDw92) (Solute carrier family 44 m	12.6	52	13	10	11	18	Y
B7Z9C2_HUMAN (+1)	Q32Q12_HUMAN	NME1-NME2	Q32Q12	Nucleoside diphosphate kinase (EC 2.7.4.6)	31.5	52	20	11	13	11	Y
PSA3_HUMAN (+1)	FA49B_HUMAN	FAM49B	Q9NUQ9	Protein FAM49B (L1)	28.4	52	37	8		8	Y
FCGBP_HUMAN	PARP4_HUMAN	PARP4	Q9UKK3	Poly [ADP-ribose] polymerase 4 (PARP-4) (EC 2.4.2.30) (193 kDa vault p	11.4	52	6	4	40	1	Y
A8K139_HUMAN (+4)	AK1C1_HUMAN	AKR1C1	Q04828	Aldo-keto reductase family 1 member C1 (EC 1.1.1.-) (20-alpha-hydroxys	29.1	52	6		46		Y
H3BQZ7_HUMAN (+1)	SRC_HUMAN	SRC	P12931	Proto-oncogene tyrosine-protein kinase Src (EC 2.7.10.2) (Proto-oncoge	21.6	52	22	5	24		Y
PGAM1_HUMAN (+1)	RENT1_HUMAN	UPF1	Q92900	Regulator of nonsense transcripts 1 (EC 3.6.4.-) (ATP-dependent helica	17.1	51	9		9	38	Y
NAMPT_HUMAN	STXB3_HUMAN	STXBP3	O00186	Syntaxin-binding protein 3 (Platelet Sec1 protein) (PSP) (Protein unc-	21.1	51	23	5		25	Y
AK1BA_HUMAN	DDX17_HUMAN	DDX17	Q92841	Probable ATP-dependent RNA helicase DDX17 (EC 3.6.4.13) (DEAD box prot	16.9	51	12	2	15	22	Y
RENT1_HUMAN	CN37_HUMAN	CNP	P09543	2',3'-cyclic-nucleotide 3'-phosphodiesterase (CNP) (CNPase) (EC 3.1.4.	22.8	51	28	7	1	15	Y
CTL1_HUMAN	Q9BTQ7_HUMAN	Q9BTQ7_HUMAN	Q9BTQ7	Similar to ribosomal protein L23 (Fragment)	34.3	51	18	14	6	14
CN37_HUMAN	UBP5_HUMAN	USP5	P45974	Ubiquitin carboxyl-terminal hydrolase 5 (EC 3.4.19.12) (Deubiquitinati	12.2	51	18	6	19	8	Y
B0QY89_HUMAN (+1)	B4DGP8_HUMAN	CANX	B4DGP8	Calnexin (cDNA FLJ55574, highly similar to Calnexin)	12.3	51	28	20		3	Y
DX39B_HUMAN (+1)	MCM5_HUMAN	MCM5	P33992	DNA replication licensing factor MCM5 (EC 3.6.4.12) (CDC46 homolog) (P	26.3	50	4	5	6	35	Y
B2RBA6_HUMAN (+1)	B3KQ33_HUMAN	B3KQ33_HUMAN	B3KQ33	cDNA FLJ32715 fis, clone TESTI2000784, highly similar to Importin-4	11.9	50	14		14	23
RN213_HUMAN	CD82_HUMAN	CD82	P27701	CD82 antigen (C33 antigen) (IA4) (Inducible membrane protein R2) (Meta	16.9	50	15	11	3	22	Y
DHE3_HUMAN (+1)	A8K666_HUMAN	A8K666_HUMAN	A8K666	cDNA FLJ75460, highly similar to Homo sapiens phenylalanine-tRNA synth	20.2	50	10	4	15	21
B7Z2N4_HUMAN	DHE3_HUMAN	GLUD1	P00367	Glutamate dehydrogenase 1, mitochondrial (GDH 1) (EC 1.4.1.3)	18.1	50	3	1	29	18	Y
UBP5_HUMAN	RB11B_HUMAN	RAB11B	Q15907	Ras-related protein Rab-11B (GTP-binding protein YPT3)	44.5	50	13	16	5	18	Y
A5YM50_HUMAN (+3)	DX39B_HUMAN	DDX39B	Q13838	Spliceosome RNA helicase DDX39B (EC 3.6.4.13) (56 kDa U2AF65-associate	22.7	50	22	4	11	14	Y
CBR1_HUMAN	PTRF_HUMAN	PTRF	Q6NZI2	Polymerase I and transcript release factor (Cavin-1)	24.6	50	24	13		13	Y
B3KMX0_HUMAN (+1)	GFPT2_HUMAN	GFPT2	O94808	Glutamine--fructose-6-phosphate aminotransferase [isomerizing] 2 (EC 2	16.3	50	32	2	6	11	Y
GFPT2_HUMAN	TS101_HUMAN	TSG101	Q99816	Tumor susceptibility gene 101 protein (ESCRT-I complex subunit TSG101)	25.1	50	6	12	26	8	Y
DDX17_HUMAN	B7Z2N4_HUMAN	B7Z2N4_HUMAN	B7Z2N4	cDNA FLJ56074, highly similar to 150 kDa oxygen-regulated protein (Orp	19.1	50	41	1	2	6
1433T_HUMAN	PLOD2_HUMAN	PLOD2	O00469	Procollagen-lysine,2-oxoglutarate 5-dioxygenase 2 (EC 1.14.11.4) (Lysy	19.7	50	25	17	7	2	Y
ARP2_HUMAN	RTCB_HUMAN	RTCB	Q9Y3I0	tRNA-splicing ligase RtcB homolog (EC 6.5.1.3)	25	49	13	1	11	25
E7EUU4_HUMAN (+1)	RS24_HUMAN	RPS24	P62847	40S ribosomal protein S24	29.3	49	12	11	9	19	Y
RL15_HUMAN	E7EUU4_HUMAN	EIF4G1	E7EUU4	Eukaryotic translation initiation factor 4 gamma 1	9.81	49	27	1	8	15	Y
CD82_HUMAN (+1)	ARP2_HUMAN	ACTR2	P61160	Actin-related protein 2 (Actin-like protein 2)	21.8	49	11	14	11	14	Y
RS24_HUMAN	B3KVN0_HUMAN	B3KVN0_HUMAN	B3KVN0	cDNA FLJ16785 fis, clone NT2RI2015342, highly similar to Solute carrie	9.13	49	26	3	7	13
B3KVN0_HUMAN (+3)	Q59EF6_HUMAN	Q59EF6_HUMAN	Q59EF6	Calpain 2, large [catalytic] subunit variant (Fragment)	19.5	48	12	1	2	33
LOXL2_HUMAN	J3KN16_HUMAN	KIAA0368	J3KN16	Proteasome-associated protein ECM29 homolog	7.78	48	12	2	15	21	Y
J3KN16_HUMAN	APT_HUMAN	APRT	P07741	Adenine phosphoribosyltransferase (APRT) (EC 2.4.2.7)	57.2	48	13	5	12	20	Y
LIPB1_HUMAN	FLII_HUMAN	FLII	Q13045	Protein flightless-1 homolog	11	48	12	5	12	19	Y
APT_HUMAN	B2R6K4_HUMAN	B2R6K4_HUMAN	B2R6K4	cDNA, FLJ92996, highly similar to Homo sapiens guanine nucleotide bind	22.1	48	14	13	7	15
B2R5W3_HUMAN (+1)	CDK1_HUMAN	CDK1	P06493	Cyclin-dependent kinase 1 (CDK1) (EC 2.7.11.22) (EC 2.7.11.23) (Cell d	31.3	48	22		11	14	Y
FLII_HUMAN	A8K3C3_HUMAN	A8K3C3_HUMAN	A8K3C3	T-complex protein 1 subunit delta	20.4	48	12	10	14	12
IFIT1_HUMAN	B4E175_HUMAN	B4E175_HUMAN	B4E175	cDNA FLJ54775, highly similar to Syntaxin-binding protein 2	21.5	48	25	16	1	5
RTCB_HUMAN	HNRPL_HUMAN	HNRNPL	P14866	Heterogeneous nuclear ribonucleoprotein L (hnRNP L)	18.3	47	4		12	32	Y
RS14_HUMAN	RS9_HUMAN	RPS9	P46781	40S ribosomal protein S9	41.2	47	17	4	2	26	Y
AT2A2_HUMAN	FERM2_HUMAN	FERMT2	Q96AC1	Fermitin family homolog 2 (Kindlin-2) (Mitogen-inducible gene 2 protei	19	47	14	9	1	23	Y
B4E0Y9_HUMAN	RL10_HUMAN	RPL10	P27635	60S ribosomal protein L10 (Laminin receptor homolog) (Protein QM) (Tum	15.4	47	19	6	2	22	Y
TPM4_HUMAN	RS15A_HUMAN	RPS15A	P62244	40S ribosomal protein S15a	36.9	47	14	7	10	17	Y
BACH_HUMAN	E7ES43_HUMAN	HSPA4L	E7ES43	Heat shock 70 kDa protein 4L	8.28	47	12	6	17	13	Y
ROA3_HUMAN	ARF1_HUMAN	ARF1	P84077	ADP-ribosylation factor 1	37	47	14	9	11	13	Y
F5GY37_HUMAN (+2)	SP16H_HUMAN	SUPT16H	Q9Y5B9	FACT complex subunit SPT16 (Chromatin-specific transcription elongatio	15	46	10	1	9	28	Y
ARF1_HUMAN	B0QZ18_HUMAN	CPNE1	B0QZ18	Copine-1 (HCG38213, isoform CRA_b)	15.5	46	14	4	4	25	Y
B0QZ18_HUMAN (+2)	A8K6Y1_HUMAN	A8K6Y1_HUMAN	A8K6Y1	cDNA FLJ75526, highly similar to Homo sapiens proliferation-associated	32.7	46	13	1	17	16
EIF3I_HUMAN (+1)	B2R6D7_HUMAN	B2R6D7_HUMAN	B2R6D7	cDNA, FLJ92904, highly similar to Homo sapiens casein kinase 2, alpha	22.5	46	12		22	14
B4DSX6_HUMAN	GBB4_HUMAN	GNB4	Q9HAV0	Guanine nucleotide-binding protein subunit beta-4 (Transducin beta cha	16.5	46	15		8	14	Y
A8K6Y1_HUMAN (+3)	C9JV86_HUMAN	CD63	C9JV86	CD63 antigen	5.08	46	10	12	12	12	Y
FLOT1_HUMAN (+1)	A8K525_HUMAN	A8K525_HUMAN	A8K525	cDNA FLJ76817, highly similar to Homo sapiens non-POU domain containin	22.3	45	9		15	24
H3BPE1_HUMAN (+1)	B2RWP9_HUMAN	MYH10	B2RWP9	MYH10 protein	4.79	45	21	11	2	15	Y
MYO1D_HUMAN	F5H157_HUMAN	RAB35	F5H157	Ras-related protein Rab-35 (Fragment)	23.8	45	17	9		15	Y
RAB10_HUMAN	CLIC4_HUMAN	CLIC4	Q9Y696	Chloride intracellular channel protein 4 (Intracellular chloride ion c	31.6	45	19	13		14	Y
B4DNJ6_HUMAN	B5BTY4_HUMAN	DDX3X	B5BTY4	ATP-dependent RNA helicase DDX3X	19	45	17	6	10	13	Y
NB5R3_HUMAN	1433G_HUMAN	YWHAG	P61981	14-3-3 protein gamma (Protein kinase C inhibitor protein 1) (KCIP-1) [	32	45	19	11	4	12	Y
ARP3_HUMAN (+3)	SEPT2_HUMAN	Sep-02	Q15019	Septin-2 (Neural precursor cell expressed developmentally down-regulat	26.3	45	10	15	10	10	Y
B2RWP9_HUMAN (+2)	ARP3_HUMAN	ACTR3	P61158	Actin-related protein 3 (Actin-like protein 3)	16.5	45	21	8	5	10	Y
1433G_HUMAN	PSA5_HUMAN	PSMA5	P28066	Proteasome subunit alpha type-5 (EC 3.4.25.1) (Macropain zeta chain) (	29.9	45	12	1	25	7	Y
HTAI2_HUMAN	AK1C2_HUMAN	AKR1C2	P52895	Aldo-keto reductase family 1 member C2 (EC 1.-.-.-) (3-alpha-HSD3) (Ch	26.6	45			44		Y
F8VYE8_HUMAN (+2)	B4DUF1_HUMAN	B4DUF1_HUMAN	B4DUF1	cDNA FLJ59760, highly similar to 1,4-alpha-glucan branching enzyme (EC	18.3	44	19		1	28
SEPT2_HUMAN	B7Z5J7_HUMAN	B7Z5J7_HUMAN	B7Z5J7	cDNA FLJ58682, highly similar to Vesicle-fusing ATPase (EC 3.6.4.6)	18.4	44	17	9	7	13
PSA5_HUMAN (+1)	RL12_HUMAN	RPL12	P30050	60S ribosomal protein L12	33.9	44	10	9	16	11	Y
F5H157_HUMAN	H7C410_HUMAN	GPC1	H7C410	Glypican-1 (Fragment)	12.4	44	11	9	18	7	Y
PSB5_HUMAN	ACACA_HUMAN	ACACA	Q13085	Acetyl-CoA carboxylase 1 (ACC1) (EC 6.4.1.2) (ACC-alpha) [Includes: Bi	9.42	44	8	1	31	4	Y
B7Z5J7_HUMAN (+2)	PSB5_HUMAN	PSMB5	P28074	Proteasome subunit beta type-5 (EC 3.4.25.1) (Macropain epsilon chain)	35.7	44	5	3	34	2	Y
Q86VG2_HUMAN (+1)	Q6PKA6_HUMAN	ALDH3A1	Q6PKA6	Aldehyde dehydrogenase (Fragment)	26.6	44	1		45		Y
Q53HU0_HUMAN (+1)	PDIA1_HUMAN	P4HB	P07237	Protein disulfide-isomerase (PDI) (EC 5.3.4.1) (Cellular thyroid hormo	29.9	44	37	8			Y
H7C410_HUMAN	SYYC_HUMAN	YARS	P54577	Tyrosine--tRNA ligase, cytoplasmic (EC 6.1.1.1) (Tyrosyl-tRNA syntheta	28.2	43	11	2	9	24	Y
SAMD9_HUMAN	B7Z2A4_HUMAN	PTPRA	B7Z2A4	Receptor-type tyrosine-protein phosphatase (EC 3.1.3.48)	13.7	43	19	2		22	Y
PRS10_HUMAN	K1199_HUMAN	KIAA1199	Q8WUJ3	Protein KIAA1199	11.8	43		26		19	Y
SYYC_HUMAN	ETFA_HUMAN	ETFA	P13804	Electron transfer flavoprotein subunit alpha, mitochondrial (Alpha-ETF	24.3	43	4	5	17	17	Y
UGGG1_HUMAN	PRS8_HUMAN	PSMC5	P62195	26S protease regulatory subunit 8 (26S proteasome AAA-ATPase subunit R	28.8	43	17	1	11	15	Y
B2R6T7_HUMAN (+2)	RL5_HUMAN	RPL5	P46777	60S ribosomal protein L5	34	43	16	6	6	15	Y
RL5_HUMAN	PRS6B_HUMAN	PSMC4	P43686	26S protease regulatory subunit 6B (26S proteasome AAA-ATPase subunit	17.7	43	12	5	17	9	Y
FPRP_HUMAN	PSA7_HUMAN	PSMA7	O14818	Proteasome subunit alpha type-7 (EC 3.4.25.1) (Proteasome subunit RC6-	29.8	43	8	6	22	7	Y
B5BTY4_HUMAN (+2)	LAMB2_HUMAN	LAMB2	P55268	Laminin subunit beta-2 (Laminin B1s chain) (Laminin-11 subunit beta) (	9.34	43	15	23	2		Y
DCTN1_HUMAN (+1)	SF3B1_HUMAN	SF3B1	O75533	Splicing factor 3B subunit 1 (Pre-mRNA-splicing factor SF3b 155 kDa su	10.5	42	7		12	23	Y
VIGLN_HUMAN	DSG2_HUMAN	DSG2	Q14126	Desmoglein-2 (Cadherin family member 5) (HDGC)	10.6	42	4	13	3	22	Y
RECQ1_HUMAN	A7BI36_HUMAN	RRBP1	A7BI36	p180/ribosome receptor	7.08	42	8		14	20	Y
DIAP1_HUMAN (+2)	D3DV26_HUMAN	S100A10	D3DV26	S100 calcium binding protein A10 (Annexin II ligand, calpactin I, ligh	15.6	42	12	9	9	13	Y
USP9X_HUMAN	RS7_HUMAN	RPS7	P62081	40S ribosomal protein S7	22.7	42	12	8	9	13	Y
LAMA1_HUMAN	VIGLN_HUMAN	HDLBP	Q00341	Vigilin (High density lipoprotein-binding protein) (HDL-binding protei	11.4	42	8	4	18	12	Y
B4E2S3_HUMAN	J3KQ32_HUMAN	OLA1	J3KQ32	Obg-like ATPase 1	16.1	42	13	7	12	10	Y
Q6FGX3_HUMAN (+1)	PTX3_HUMAN	PTX3	P26022	Pentraxin-related protein PTX3 (Pentaxin-related protein PTX3) (Tumor	37	42	39	3		1	Y
RS10_HUMAN	PTPRG_HUMAN	PTPRG	P23470	Receptor-type tyrosine-protein phosphatase gamma (Protein-tyrosine pho	11.1	41	2			40	Y
M0QZR4_HUMAN	A8K5Y7_HUMAN	A8K5Y7_HUMAN	A8K5Y7	cDNA FLJ78655, highly similar to Homo sapiens exportin 5 (XPO5), mRNA	11.9	41	3		12	26
STXB3_HUMAN	Q96DV6_HUMAN	RPS6	Q96DV6	40S ribosomal protein S6	35.7	41	16	2		26	Y
Q4LE53_HUMAN	A8K529_HUMAN	A8K529_HUMAN	A8K529	cDNA FLJ76184, highly similar to Homo sapiens NOL1/NOP2/Sun domain fam	13.8	41	14		6	22
RS9_HUMAN	BACH_HUMAN	ACOT7	O00154	Cytosolic acyl coenzyme A thioester hydrolase (EC 3.1.2.2) (Acyl-CoA t	25.5	41	9		17	15	Y
PSME2_HUMAN (+1)	ACOC_HUMAN	ACO1	P21399	Cytoplasmic aconitate hydratase (Aconitase) (EC 4.2.1.3) (Citrate hydr	7.65	41	19	6	6	10	Y
ACOC_HUMAN	S10AB_HUMAN	S100A11	P31949	Protein S100-A11 (Calgizzarin) (Metastatic lymph node gene 70 protein)	41	41	21	4	7	9	Y
D3DV26_HUMAN	B2RDE1_HUMAN	B2RDE1_HUMAN	B2RDE1	cDNA, FLJ96568, highly similar to Homo sapiens tropomyosin 3 (TPM3), m	28.6	41	28	4	3	6
B2RDE1_HUMAN	FKBP4_HUMAN	FKBP4	Q02790	Peptidyl-prolyl cis-trans isomerase FKBP4 (PPIase FKBP4) (EC 5.2.1.8)	15.7	41	10	6	20	5	Y
FKBP4_HUMAN	B7Z1R5_HUMAN	ATP6V1A	B7Z1R5	V-type proton ATPase catalytic subunit A (cDNA FLJ51804, highly simila	15.4	41	17	9	9	5	Y
FA49B_HUMAN	PSA4_HUMAN	PSMA4	P25789	Proteasome subunit alpha type-4 (EC 3.4.25.1) (Macropain subunit C9) (	26.8	41	8	3	26	4	Y
PHB_HUMAN (+2)	LOXL2_HUMAN	LOXL2	Q9Y4K0	Lysyl oxidase homolog 2 (EC 1.4.3.13) (Lysyl oxidase-like protein 2) (	13.2	41	26	14		3	Y
F8W930_HUMAN (+1)	PSA3_HUMAN	PSMA3	P25788	Proteasome subunit alpha type-3 (EC 3.4.25.1) (Macropain subunit C8) (	35.3	41	10	3	27	1	Y
Q96K68_HUMAN	DX39A_HUMAN	DDX39A	O00148	ATP-dependent RNA helicase DDX39A (EC 3.6.4.13) (DEAD box protein 39)	19.9	41			11		Y
PSA4_HUMAN	A8K590_HUMAN	A8K590_HUMAN	A8K590	cDNA FLJ77456, highly similar to Homo sapiens interleukin enhancer bin	20.5	40	9	6	6	21
B4DTS6_HUMAN (+2)	RL15_HUMAN	RPL15	P61313	60S ribosomal protein L15	43.1	40	17	3		20	Y
CPNE3_HUMAN	B3KXZ4_HUMAN	B3KXZ4_HUMAN	B3KXZ4	cDNA FLJ46429 fis, clone THYMU3014372, highly similar to DNA replicati	22.2	40			23	18
CALR_HUMAN (+1)	DIP2B_HUMAN	DIP2B	Q9P265	Disco-interacting protein 2 homolog B (DIP2 homolog B)	9.2	40	10	8	6	16	Y
B2RA70_HUMAN (+2)	PCNA_HUMAN	PCNA	P12004	Proliferating cell nuclear antigen (PCNA) (Cyclin)	21.8	40	16		11	13	Y
B7Z1R5_HUMAN (+1)	TNPO1_HUMAN	TNPO1	Q92973	Transportin-1 (Importin beta-2) (Karyopherin beta-2) (M9 region intera	15.8	40	21	4	7	13	Y
DIP2B_HUMAN	A8K9P0_HUMAN	A8K9P0_HUMAN	A8K9P0	cDNA FLJ78413, highly similar to Homo sapiens albumin, mRNA	8.88	40	9	9	11	11
TNPO1_HUMAN	SEPT9_HUMAN	Sep-09	Q9UHD8	Septin-9 (MLL septin-like fusion protein MSF-A) (MLL septin-like fusio	14.8	40	12	4	15	8	Y
IFIT2_HUMAN	MAP1B_HUMAN	MAP1B	P46821	Microtubule-associated protein 1B (MAP-1B) [Cleaved into: MAP1B heavy	7.29	40	10	2	24	5	Y
B2R983_HUMAN (+1)	RLA2_HUMAN	RPLP2	P05387	60S acidic ribosomal protein P2 (Renal carcinoma antigen NY-REN-44)	55.7	39	12	5	5	17	Y
A8K525_HUMAN	E9PN11_HUMAN	RHOC	E9PN11	Rho-related GTP-binding protein RhoC (Fragment)	25.3	39	11	12	1	15	Y
RINI_HUMAN	ATPA_HUMAN	ATP5A1	P25705	ATP synthase subunit alpha, mitochondrial	22.1	39	2	7	16	14	Y
MAP1B_HUMAN	INF2_HUMAN	INF2	Q27J81	Inverted formin-2 (HBEBP2-binding protein C)	7.61	39	13	3	10	13	Y
EIF2A_HUMAN	B2R983_HUMAN	B2R983_HUMAN	B2R983	cDNA, FLJ94267, highly similar to Homo sapiens glutathione S-transfera	27	39	16	3	9	11
A7BI36_HUMAN	FLOT1_HUMAN	FLOT1	O75955	Flotillin-1	23.4	39	6	14	11	8	Y
INF2_HUMAN	RINI_HUMAN	RNH1	P13489	Ribonuclease inhibitor (Placental ribonuclease inhibitor) (Placental R	12.8	39	10	13	8	8	Y
ATPA_HUMAN	PSME3_HUMAN	PSME3	P61289	Proteasome activator complex subunit 3 (11S regulator complex subunit	26.4	39	16	2	14	7	Y
B3KMB1_HUMAN	BAIP2_HUMAN	BAIAP2	Q9UQB8	Brain-specific angiogenesis inhibitor 1-associated protein 2 (BAI-asso	23.9	39	27	11			Y
CO5_HUMAN	PRP8_HUMAN	PRPF8	Q6P2Q9	Pre-mRNA-processing-splicing factor 8 (220 kDa U5 snRNP-specific prote	7.15	38			5	34	Y
MOT4_HUMAN	AL7A1_HUMAN	ALDH7A1	P49419	Alpha-aminoadipic semialdehyde dehydrogenase (Alpha-AASA dehydrogenase	25.2	38	4	3	7	25	Y
DPP4_HUMAN	HCD2_HUMAN	HSD17B10	Q99714	3-hydroxyacyl-CoA dehydrogenase type-2 (EC 1.1.1.35) (17-beta-hydroxys	43.3	38	9	1	9	20	Y
E9PN11_HUMAN (+2)	J3KRX5_HUMAN	RPL17	J3KRX5	60S ribosomal protein L17 (Fragment)	34.5	38	13	7	4	16	Y
J3KRX5_HUMAN (+2)	B2R5W3_HUMAN	B2R5W3_HUMAN	B2R5W3	cDNA, FLJ92658, highly similar to Homo sapiens poly (ADP-ribose) polym	10.8	38	10	4	10	15
TOM34_HUMAN	HPRT_HUMAN	HPRT1	P00492	Hypoxanthine-guanine phosphoribosyltransferase (HGPRT) (HGPRTase) (EC	38.1	38	19	5	3	12	Y
HCD2_HUMAN	MOT4_HUMAN	SLC16A3	O15427	Monocarboxylate transporter 4 (MCT 4) (Solute carrier family 16 member	17	38	17	8	2	11	Y
PSME3_HUMAN	HS105_HUMAN	HSPH1	Q92598	Heat shock protein 105 kDa (Antigen NY-CO-25) (Heat shock 110 kDa prot	16.7	38	17	11	6	5	Y
Q53GF9_HUMAN (+1)	PAPP1_HUMAN	PAPPA	Q13219	Pappalysin-1 (EC 3.4.24.79) (Insulin-like growth factor-dependent IGF-	10.6	38			39		Y
FRAS1_HUMAN	COF2_HUMAN	CFL2	Q9Y281	Cofilin-2 (Cofilin, muscle isoform)	32.5	38	11	12	7		Y
KIF23_HUMAN	RS10_HUMAN	RPS10	P46783	40S ribosomal protein S10	23.6	37	15	2	6	16	Y
A8MX94_HUMAN (+1)	Q86VG2_HUMAN	SFPQ	Q86VG2	Splicing factor proline/glutamine-rich (Polypyrimidine tract binding p	14.1	37	8		16	15	Y
FERM2_HUMAN	B3KMB1_HUMAN	B3KMB1_HUMAN	B3KMB1	Structural maintenance of chromosomes protein	11.1	37	10		12	15
PSD12_HUMAN	G5E948_HUMAN	MAP4K4	G5E948	Mitogen-activated protein kinase kinase kinase kinase 4 (Mitogen-activ	6.67	37	9	12	3	14	Y
B4DZI8_HUMAN (+1)	CPNE3_HUMAN	CPNE3	O75131	Copine-3 (Copine III)	16.8	37	12	8	3	14	Y
RBM39_HUMAN	B4DKN9_HUMAN	B4DKN9_HUMAN	B4DKN9	cDNA FLJ57740, highly similar to Transforming protein RhoA	27.7	37	10	12		14
E7ESM2_HUMAN (+1)	PSD12_HUMAN	PSMD12	O00232	26S proteasome non-ATPase regulatory subunit 12 (26S proteasome regula	23	37	13	2	13	9	Y
SC22B_HUMAN	B4DZI8_HUMAN	COPB2	B4DZI8	Coatomer protein complex, subunit beta 2 (Beta prime), isoform CRA_b (	11.1	37	7	5	18	8	Y
B2R4C0_HUMAN (+2)	B2R858_HUMAN	B2R858_HUMAN	B2R858	cDNA, FLJ93750, Homo sapiens DEAD (Asp-Glu-Ala-Asp) box polypeptide 6	17.2	37	12		17	8
B3KXZ4_HUMAN	B2R6J4_HUMAN	B2R6J4_HUMAN	B2R6J4	cDNA, FLJ92975, highly similar to Homo sapiens nucleosome assembly pro	17.3	37	9	8	12	8
H0UI49_HUMAN (+1)	COR1C_HUMAN	CORO1C	Q9ULV4	Coronin-1C (Coronin-3) (hCRNN4)	11	37	9	13	6	8	Y
B2R6J4_HUMAN (+5)	A3KC71_HUMAN	okuribin	A3KC71	Nuclear envelope protein okuribin	11.7	37	5	21	4	7
A8K6H9_HUMAN (+1)	PSA1_HUMAN	PSMA1	P25786	Proteasome subunit alpha type-1 (EC 3.4.25.1) (30 kDa prosomal protein	38	37	9	2	24	4	Y
AL7A1_HUMAN	KIF23_HUMAN	KIF23	Q02241	Kinesin-like protein KIF23 (Kinesin-like protein 5) (Mitotic kinesin-l	13.5	37	16	9	8	3	Y
B4DNZ1_HUMAN (+9)	Q6MZK8_HUMAN	DKFZp686K06110	Q6MZK8	Putative uncharacterized protein DKFZp686K06110	7.77	37			35
RS7_HUMAN	F8W930_HUMAN	IGF2BP2	F8W930	Insulin-like growth factor 2 mRNA-binding protein 2	20.2	36	7	4		25	Y
A8K9P0_HUMAN (+7)	EIF2A_HUMAN	EIF2A	Q9BY44	Eukaryotic translation initiation factor 2A (eIF-2A) (65 kDa eukaryoti	22.7	36	15		3	20	Y
PSA1_HUMAN	GALE_HUMAN	GALE	Q14376	UDP-glucose 4-epimerase (EC 5.1.3.2) (Galactowaldenase) (UDP-galactose	16.7	36	20	1	3	15	Y
ELP1_HUMAN (+1)	E7ESM2_HUMAN	PLAU	E7ESM2	Urokinase-type plasminogen activator chain B	19.7	36	21			15	Y
B4DN89_HUMAN (+2)	J3KTA4_HUMAN	DDX5	J3KTA4	Probable ATP-dependent RNA helicase DDX5	12.5	36	12	2	8	14	Y
PRPS2_HUMAN	FCL_HUMAN	TSTA3	Q13630	GDP-L-fucose synthase (EC 1.1.1.271) (GDP-4-keto-6-deoxy-D-mannose-3,5	24.3	36	14		8	14	Y
J3KTA4_HUMAN	B4DJA5_HUMAN	RAB5A	B4DJA5	Ras-related protein Rab-5A (cDNA FLJ51867, highly similar to Ras-relat	35.8	36	16	6	4	9	Y
B4E175_HUMAN (+1)	UCHL1_HUMAN	UCHL1	P09936	Ubiquitin carboxyl-terminal hydrolase isozyme L1 (UCH-L1) (EC 3.4.19.1	28.3	36	20	9	7		Y
A3KC71_HUMAN (+2)	HMCS1_HUMAN	HMGCS1	Q01581	Hydroxymethylglutaryl-CoA synthase, cytoplasmic (HMG-CoA synthase) (EC	25.2	36	32		4		Y
Q59EF6_HUMAN	IFIT1_HUMAN	IFIT1	P09914	Interferon-induced protein with tetratricopeptide repeats 1 (IFIT-1) (	28.2	36	37				Y
B2R769_HUMAN (+1)	Q6DEN2_HUMAN	DPYSL3	Q6DEN2	DPYSL3 protein	23.1	35	2	6	1	28	Y
J3KTL2_HUMAN (+1)	UBA6_HUMAN	UBA6	A0AVT1	Ubiquitin-like modifier-activating enzyme 6 (Ubiquitin-activating enzy	17.4	35			9	27	Y
Q6NVW7_HUMAN	B4DNN4_HUMAN	B4DNN4_HUMAN	B4DNN4	Ribonucleoside-diphosphate reductase (EC 1.17.4.1)	13	35	3	3	13	17
B4DI61_HUMAN (+2)	A8MWD3_HUMAN	EIF3D	A8MWD3	Eukaryotic translation initiation factor 3 subunit D (eIF3d) (Eukaryot	13.9	35	11		9	16	Y
Q6DEN2_HUMAN	J3QQ67_HUMAN	RPL18	J3QQ67	60S ribosomal protein L18 (Fragment)	40.5	35	13	6	3	15	Y
PCNA_HUMAN	CD109_HUMAN	CD109	Q6YHK3	CD109 antigen (150 kDa TGF-beta-1-binding protein) (C3 and PZP-like al	9.76	35			24	11	Y
J3QQ67_HUMAN	B4DV28_HUMAN	B4DV28_HUMAN	B4DV28	cDNA FLJ54170, highly similar to Cytosolic nonspecific dipeptidase	16.8	35	13	7	5	10
A8K5Y7_HUMAN	SPB6_HUMAN	SERPINB6	P35237	Serpin B6 (Cytoplasmic antiproteinase) (CAP) (Peptidase inhibitor 6) (	22.1	35	13	10	1	10	Y
B3KQT9_HUMAN (+2)	TPBG_HUMAN	TPBG	Q13641	Trophoblast glycoprotein (5T4 oncofetal antigen) (5T4 oncofetal tropho	13.6	35	10	14		10	Y
A8K2N0_HUMAN (+2)	Q6NVW7_HUMAN	KPNA2	Q6NVW7	Importin subunit alpha	19.8	35	9	3	14	9	Y
A8MWD3_HUMAN (+2)	PDXK_HUMAN	PDXK	O00764	Pyridoxal kinase (EC 2.7.1.35) (Pyridoxine kinase)	24.7	35	3	4	20	8	Y
K2C7_HUMAN	E7EUC7_HUMAN	UGP2	E7EUC7	UTP--glucose-1-phosphate uridylyltransferase	13	35	13	10	10	2	Y
SQSTM_HUMAN	A4_HUMAN	APP	P05067	Amyloid beta A4 protein (ABPP) (APPI) (APP) (Alzheimer disease amyloid	8.18	35	13	18	3		Y
PDXK_HUMAN	J3KTL2_HUMAN	SRSF1	J3KTL2	Serine/arginine-rich-splicing factor 1 (Splicing factor, arginine/seri	30	34	10	2	1	21	Y
E7EUC7_HUMAN (+2)	ROA2_HUMAN	HNRNPA2B1	P22626	Heterogeneous nuclear ribonucleoproteins A2/B1 (hnRNP A2/B1)	25.5	34	11	2	6	15	Y
SRC_HUMAN	GBF1_HUMAN	GBF1	Q92538	Golgi-specific brefeldin A-resistance guanine nucleotide exchange fact	6.67	34	15		5	14	Y
B4DJA5_HUMAN (+1)	A8K6I4_HUMAN	A8K6I4_HUMAN	A8K6I4	cDNA FLJ76877, highly similar to Homo sapiens superkiller viralicidic	10.8	34	2		21	13
DRG1_HUMAN	B4DMB5_HUMAN	B4DMB5_HUMAN	B4DMB5	CTP synthase (EC 6.3.4.2) (UTP--ammonia ligase)	19.3	34	11		14	11
Q8TBK5_HUMAN	IPO9_HUMAN	IPO9	Q96P70	Importin-9 (Imp9) (Ran-binding protein 9) (RanBP9)	8.84	34	24		1	10	Y
ROA2_HUMAN	B1AK87_HUMAN	CAPZB	B1AK87	Capping protein (Actin filament) muscle Z-line, beta, isoform CRA_a (F	23.5	34	17	5	5	7	Y
EXOSX_HUMAN	A8K8N7_HUMAN	PFAS	A8K8N7	Phosphoribosylformylglycinamidine synthase (FGAR amidotransferase), is	9.64	33	4		13	16	Y
B1AK87_HUMAN (+3)	KAP0_HUMAN	PRKAR1A	P10644	cAMP-dependent protein kinase type I-alpha regulatory subunit (Tissue-	23.9	33	8	7	4	16	Y
HS105_HUMAN	TOM34_HUMAN	TOMM34	Q15785	Mitochondrial import receptor subunit TOM34 (hTom34) (Translocase of o	18.4	33	15	7		13	Y
Q9BTQ7_HUMAN (+1)	1433T_HUMAN	YWHAQ	P27348	14-3-3 protein theta (14-3-3 protein T-cell) (14-3-3 protein tau) (Pro	24.9	33		9	4	11	Y
UBA6_HUMAN	PRPS2_HUMAN	PRPS2	P11908	Ribose-phosphate pyrophosphokinase 2 (EC 2.7.6.1) (PPRibP) (Phosphorib	39	33	13	5	4	10	Y
KAP0_HUMAN (+1)	GBG12_HUMAN	GNG12	Q9UBI6	Guanine nucleotide-binding protein G(I)/G(S)/G(O) subunit gamma-12	50	33	10	10	2	10	Y
DSG2_HUMAN	PSME2_HUMAN	PSME2	Q9UL46	Proteasome activator complex subunit 2 (11S regulator complex subunit	41.8	33	24		3	6	Y
SPB6_HUMAN	B2RAK1_HUMAN	B2RAK1_HUMAN	B2RAK1	cDNA, FLJ94965, highly similar to Homo sapiens leucyl/cystinyl aminope	13.6	33	27	2		5
RLA2_HUMAN	DPP4_HUMAN	DPP4	P27487	Dipeptidyl peptidase 4 (EC 3.4.14.5) (ADABP) (Adenosine deaminase comp	15.8	33	6	26			Y
AAAT_HUMAN (+1)	Q53EP4_HUMAN	Q53EP4_HUMAN	Q53EP4	Ribophorin I variant (Fragment)	16.5	33	17	16
UBP11_HUMAN	H14_HUMAN	HIST1H1E	P10412	Histone H1.4 (Histone H1b) (Histone H1s-4)	34.2	32	7			21	Y
SMC4_HUMAN	DYN2_HUMAN	DNM2	P50570	Dynamin-2 (EC 3.6.5.5)	18.7	32	4	3	11	15	Y
A8K586_HUMAN	ARF4_HUMAN	ARF4	P18085	ADP-ribosylation factor 4	33.9	32	6	6	5	15	Y
P5CS_HUMAN	DCTN1_HUMAN	DCTN1	Q14203	Dynactin subunit 1 (150 kDa dynein-associated polypeptide) (DAP-150) (	7.67	32	10	3	8	11	Y
ARF4_HUMAN	RASN_HUMAN	NRAS	P01111	GTPase NRas (Transforming protein N-Ras)	40.2	32	11	10	2	9	Y
GBG12_HUMAN	SYWC_HUMAN	WARS	P23381	Tryptophan--tRNA ligase, cytoplasmic (EC 6.1.1.2) (Interferon-induced	19.3	32	21	1	1	9	Y
RS18_HUMAN	A8K6Q6_HUMAN	A8K6Q6_HUMAN	A8K6Q6	cDNA FLJ78639	10.9	32	12	11		9
CAN1_HUMAN	RAGP1_HUMAN	RANGAP1	P46060	Ran GTPase-activating protein 1 (RanGAP1)	16	32	17	4	6	6	Y
A8K5U9_HUMAN (+1)	COCH_HUMAN	COCH	O43405	Cochlin (COCH-5B2)	22.4	32			32		Y
A8K6I4_HUMAN (+1)	A8K2N0_HUMAN	A8K2N0_HUMAN	A8K2N0	cDNA FLJ77835, highly similar to Homo sapiens complement component 1,	16	32	24	9	3
HNRPL_HUMAN (+1)	LIPB1_HUMAN	PPFIBP1	Q86W92	Liprin-beta-1 (Protein tyrosine phosphatase receptor type f polypeptid	16.9	31				32	Y
LAP2_HUMAN (+1)	NCBP1_HUMAN	NCBP1	Q09161	Nuclear cap-binding protein subunit 1 (80 kDa nuclear cap-binding prot	13	31	1		5	27	Y
MX2_HUMAN	H12_HUMAN	HIST1H1C	P16403	Histone H1.2 (Histone H1c) (Histone H1d) (Histone H1s-1)	36.2	31	7	2	3	20	Y
A2VCQ4_HUMAN (+3)	B4DXV7_HUMAN	B4DXV7_HUMAN	B4DXV7	cDNA FLJ57661, highly similar to GMP synthase (glutamine-hydrolyzing)	16.3	31	4		11	18
CADH2_HUMAN	B2R6P3_HUMAN	B2R6P3_HUMAN	B2R6P3	cDNA, FLJ93047, highly similar to Homo sapiens matrix metallopeptidase	12.9	31		12		18
DYN2_HUMAN	P5CS_HUMAN	ALDH18A1	P54886	Delta-1-pyrroline-5-carboxylate synthase (P5CS) (Aldehyde dehydrogenas	12.7	31	3		11	17	Y
ADT3_HUMAN (+1)	IF2A_HUMAN	EIF2S1	P05198	Eukaryotic translation initiation factor 2 subunit 1 (Eukaryotic trans	22.9	31	14	1	5	13	Y
CUL4B_HUMAN (+1)	A8K6A6_HUMAN	A8K6A6_HUMAN	A8K6A6	cDNA FLJ78619, highly similar to Homo sapiens melanoma cell adhesion m	15.8	31	17			13
B3KT14_HUMAN (+5)	MMS19_HUMAN	MMS19	Q96T76	MMS19 nucleotide excision repair protein homolog (hMMS19) (MET18 homol	11.7	31	9	2	8	12	Y
Q6NZ55_HUMAN (+1)	MSH2_HUMAN	MSH2	P43246	DNA mismatch repair protein Msh2 (hMSH2) (MutS protein homolog 2)	13.1	31			20	11	Y
ESYT1_HUMAN	Q504R6_HUMAN	RAB13	Q504R6	RAB13 protein (Fragment)	18.9	31	13	6		11	Y
IF2A_HUMAN	PDCD6_HUMAN	PDCD6	O75340	Programmed cell death protein 6 (Apoptosis-linked gene 2 protein) (Pro	36.6	31	15	3	5	10	Y
GBF1_HUMAN (+2)	RHG01_HUMAN	ARHGAP1	Q07960	Rho GTPase-activating protein 1 (CDC42 GTPase-activating protein) (GTP	17.1	31	9	7	4	10	Y
PDCD6_HUMAN	BIEA_HUMAN	BLVRA	P53004	Biliverdin reductase A (BVR A) (EC 1.3.1.24) (Biliverdin-IX alpha-redu	22.3	31	11	3	10	6	Y
1433F_HUMAN	MDHC_HUMAN	MDH1	P40925	Malate dehydrogenase, cytoplasmic (EC 1.1.1.37) (Cytosolic malate dehy	24.3	31	17	4	6	6	Y
BZW1_HUMAN (+2)	Q6NUK7_HUMAN	LYN	Q6NUK7	LYN protein (Fragment)	19.9	31	16	3	5	6	Y
H12_HUMAN	BZW1_HUMAN	BZW1	Q7L1Q6	Basic leucine zipper and W2 domain-containing protein 1 (Protein Orf)	17.7	31	11	4	13	5	Y
Q504R6_HUMAN (+1)	PAPS2_HUMAN	PAPSS2	O95340	Bifunctional 3'-phosphoadenosine 5'-phosphosulfate synthase 2 (PAPS sy	17.9	31	24	3		5	Y
PSME1_HUMAN	LAT1_HUMAN	SLC7A5	Q01650	Large neutral amino acids transporter small subunit 1 (4F2 light chain	11.2	31	14	4	9	4	Y
FCL_HUMAN	CO7A1_HUMAN	COL7A1	Q02388	Collagen alpha-1(VII) chain (Long-chain collagen) (LC collagen)	4.86	31			29	2	Y
RASN_HUMAN	B3KQT9_HUMAN	B3KQT9_HUMAN	B3KQT9	cDNA PSEC0175 fis, clone OVARC1000169, highly similar to Protein disul	24.6	31	16	11	2	2
PSB2_HUMAN	ODPB_HUMAN	PDHB	P11177	Pyruvate dehydrogenase E1 component subunit beta, mitochondrial (PDHE1	20.6	30			6	24	Y
SNP23_HUMAN	H2AY_HUMAN	H2AFY	O75367	Core histone macro-H2A.1 (Histone macroH2A1) (mH2A1) (Histone H2A.y) (	29.8	30	6	2	3	19	Y
STX4_HUMAN	B2R806_HUMAN	EIF3E	B2R806	Eukaryotic translation initiation factor 3 subunit E (eIF3e) (Eukaryot	21.6	30	7	1	8	16	Y
Q4LE33_HUMAN	CND1_HUMAN	NCAPD2	Q15021	Condensin complex subunit 1 (Chromosome condensation-related SMC-assoc	7.07	30	7		12	11	Y
XPP1_HUMAN	A6NJA2_HUMAN	USP14	A6NJA2	Ubiquitin carboxyl-terminal hydrolase (EC 3.4.19.12)	8.93	30	7	3	10	10	Y
A4_HUMAN (+2)	XPP1_HUMAN	XPNPEP1	Q9NQW7	Xaa-Pro aminopeptidase 1 (EC 3.4.11.9) (Aminoacylproline aminopeptidas	11.7	30	11	4	6	9	Y
J3KNQ4_HUMAN	RASH_HUMAN	HRAS	P01112	GTPase HRas (H-Ras-1) (Ha-Ras) (Transforming protein p21) (c-H-ras) (p	35.4	30	12	9		9	Y
K7ENL3_HUMAN (+1)	A8MX94_HUMAN	GSTP1	A8MX94	Glutathione S-transferase P	28.2	30		7	15	7	Y
ERP29_HUMAN	F8W914_HUMAN	RTN4	F8W914	Reticulon	12.8	30	7	8	9	7	Y
Q6PKA6_HUMAN	E7ES33_HUMAN	Sep-07	E7ES33	Septin-7	9.17	30	8	8	7	7	Y
NCBP1_HUMAN	AT1B1_HUMAN	ATP1B1	P05026	Sodium/potassium-transporting ATPase subunit beta-1 (Sodium/potassium-	18.5	30	15	6	4	5	Y
AK1C1_HUMAN	PSME1_HUMAN	PSME1	Q06323	Proteasome activator complex subunit 1 (11S regulator complex subunit	40.6	30	25		1	4	Y
DDX18_HUMAN	PSA2_HUMAN	PSMA2	P25787	Proteasome subunit alpha type-2 (EC 3.4.25.1) (Macropain subunit C3) (	26.5	30	8		21	1	Y
IF2B3_HUMAN	F5GYR8_HUMAN	USO1	F5GYR8	General vesicular transport factor p115	7.11	30	17		12	1	Y
RAB21_HUMAN	FAT1_HUMAN	FAT1	Q14517	Protocadherin Fat 1 (Cadherin family member 7) (Cadherin-related tumor	5.32	30			30		Y
MBB1A_HUMAN	MX2_HUMAN	MX2	P20592	Interferon-induced GTP-binding protein Mx2 (Interferon-regulated resis	21.4	30	27	3			Y
RCC1_HUMAN	IF2B3_HUMAN	IGF2BP3	O00425	Insulin-like growth factor 2 mRNA-binding protein 3 (IGF2 mRNA-binding	17.3	29		2	1	26	Y
ARPC2_HUMAN	B4DZF2_HUMAN	B4DZF2_HUMAN	B4DZF2	cDNA FLJ59571, highly similar to Eukaryotic translation initiation fac	10	29	5	1	7	19
1433S_HUMAN	Q9H9B7_HUMAN	Q9H9B7_HUMAN	Q9H9B7	Coatomer subunit gamma	11	29	3	4	7	16
BAIP2_HUMAN	B4DNJ6_HUMAN	STRAP	B4DNJ6	Serine-threonine kinase receptor-associated protein (cDNA FLJ51909, hi	40.2	29	1		14	14	Y
J3QQX2_HUMAN	THIL_HUMAN	ACAT1	P24752	Acetyl-CoA acetyltransferase, mitochondrial (EC 2.3.1.9) (Acetoacetyl-	18.7	29	6	2	7	14	Y
B2R9S4_HUMAN (+2)	B2RA70_HUMAN	B2RA70_HUMAN	B2RA70	cDNA, FLJ94729, highly similar to Homo sapiens v-yes-1 Yamaguchi sarco	14.2	29	7	6		14
A6NJA2_HUMAN (+3)	PSDE_HUMAN	PSMD14	O00487	26S proteasome non-ATPase regulatory subunit 14 (EC 3.4.19.-) (26S pro	16.1	29	8		9	13	Y
B2R6K4_HUMAN (+2)	TPM4_HUMAN	TPM4	P67936	Tropomyosin alpha-4 chain (TM30p1) (Tropomyosin-4)	15.7	29	10	4		13	Y
CSPG4_HUMAN	Q5JQ44_HUMAN	DKFZp547A0616	Q5JQ44	Putative uncharacterized protein DKFZp547A0616 (Fragment)	35.4	29	10	6	2	11
E7ES33_HUMAN	E9PAV3_HUMAN	NACA	E9PAV3	Nascent polypeptide-associated complex subunit alpha	3.46	29	10	3	7	9	Y
F120A_HUMAN	AP1G1_HUMAN	AP1G1	O43747	AP-1 complex subunit gamma-1 (Adapter-related protein complex 1 subuni	9.25	29	7	7	7	8	Y
PTN1_HUMAN	J3QQX2_HUMAN	ARHGDIA	J3QQX2	Rho GDP-dissociation inhibitor 1	19.1	29	12	6	4	7	Y
E9PAV3_HUMAN	EF1D_HUMAN	EEF1D	P29692	Elongation factor 1-delta (EF-1-delta) (Antigen NY-CO-4)	22.8	29	12	3	8	6	Y
Q5JQ44_HUMAN (+1)	RAB5B_HUMAN	RAB5B	P61020	Ras-related protein Rab-5B	21.4	29	13	5	5	6	Y
PLIN3_HUMAN	A2RUF3_HUMAN	SRGAP2	A2RUF3	SLIT-ROBO Rho GTPase activating protein 2	9.62	29	26			4	Y
IFIT3_HUMAN	ARPC2_HUMAN	ARPC2	O15144	Actin-related protein 2/3 complex subunit 2 (Arp2/3 complex 34 kDa sub	29	29	13	8	7	3	Y
RL10_HUMAN	VATB2_HUMAN	ATP6V1B2	P21281	V-type proton ATPase subunit B, brain isoform (V-ATPase subunit B 2) (	16.2	29	19	8		2	Y
A8K590_HUMAN (+3)	NIBAN_HUMAN	FAM129A	Q9BZQ8	Protein Niban (Cell growth-inhibiting gene 39 protein) (Protein FAM129	9.7	29	13	15		1	Y
PTPRG_HUMAN	H0UI49_HUMAN	LAMA4	H0UI49	Laminin, alpha 4, isoform CRA_b	7.54	29	24	6			Y
Q4LE69_HUMAN	B4DS24_HUMAN	B4DS24_HUMAN	B4DS24	cDNA FLJ50635, highly similar to ATP-dependent RNA helicase DDX19A (EC	20.8	28			8	21
CPSM_HUMAN (+3)	RS14_HUMAN	RPS14	P62263	40S ribosomal protein S14	37.1	28	13	1		17	Y
B2RAK1_HUMAN (+1)	B4DI61_HUMAN	B4DI61_HUMAN	B4DI61	cDNA FLJ58182, highly similar to Protein CYR61	15.7	28	10	3		16
THIL_HUMAN	OXSR1_HUMAN	OXSR1	O95747	Serine/threonine-protein kinase OSR1 (EC 2.7.11.1) (Oxidative stress-r	14.6	28	9	2	3	14	Y
DDX58_HUMAN	STX4_HUMAN	STX4	Q12846	Syntaxin-4 (Renal carcinoma antigen NY-REN-31)	21.9	28	12	3		14	Y
H3BLU7_HUMAN	PCKGM_HUMAN	PCK2	Q16822	Phosphoenolpyruvate carboxykinase [GTP], mitochondrial (PEPCK-M) (EC 4	17.8	28	6		10	12	Y
A8KA19_HUMAN (+1)	PTPRJ_HUMAN	PTPRJ	Q12913	Receptor-type tyrosine-protein phosphatase eta (Protein-tyrosine phosp	8.3	28	7	4	5	12	Y
1A34_HUMAN (+1)	A8K766_HUMAN	A8K766_HUMAN	A8K766	cDNA FLJ77343, highly similar to Homo sapiens electron-transfer-flavop	35.7	28	3		15	10
B4DMB5_HUMAN (+1)	A8KA19_HUMAN	A8KA19_HUMAN	A8KA19	cDNA FLJ75831, highly similar to Homo sapiens exportin, tRNA (nuclear	9.15	28	6	4	8	10
B2R6P3_HUMAN (+2)	Q6IBU0_HUMAN	EIF5	Q6IBU0	EIF5 protein	10.7	28	8	5	8	9	Y
PDIA4_HUMAN	DRG1_HUMAN	DRG1	Q9Y295	Developmentally-regulated GTP-binding protein 1 (DRG-1) (Neural precur	18.8	28	10	2	7	9	Y
NOP58_HUMAN	B4DTC3_HUMAN	HNRNPD	B4DTC3	Heterogeneous nuclear ribonucleoprotein D0 (cDNA FLJ54150, highly simi	16.8	28	8	6	8	5	Y
Q9H9B7_HUMAN	A8K0T9_HUMAN	A8K0T9_HUMAN	A8K0T9	cDNA FLJ75422, highly similar to Homo sapiens capping protein (actin f	24.5	28	11	5	7	5
H2AY_HUMAN	PLCD3_HUMAN	PLCD3	Q8N3E9	1-phosphatidylinositol 4,5-bisphosphate phosphodiesterase delta-3 (EC	13.4	28	17	7		4	Y
A8K8N7_HUMAN (+2)	ALDH2_HUMAN	ALDH2	P05091	Aldehyde dehydrogenase, mitochondrial (EC 1.2.1.3) (ALDH class 2) (ALD	24	28	11		18		Y
MDHC_HUMAN	A8K139_HUMAN	A8K139_HUMAN	A8K139	cDNA FLJ76744, highly similar to Homo sapiens L1 cell adhesion molecul	10.3	28	28
GRHPR_HUMAN	AL1B1_HUMAN	ALDH1B1	P30837	Aldehyde dehydrogenase X, mitochondrial (EC 1.2.1.3) (Aldehyde dehydro	18.6	27			7	20	Y
PIPSL_HUMAN	PLSL_HUMAN	LCP1	P13796	Plastin-2 (L-plastin) (LC64P) (Lymphocyte cytosolic protein 1) (LCP-1)	15.2	27	9	2		17	Y
GBB4_HUMAN	H0YGW7_HUMAN	ABCF1	H0YGW7	ATP-binding cassette sub-family F member 1 (Fragment)	17.1	27	5	4	2	16	Y
FLOT2_HUMAN	DC1L1_HUMAN	DYNC1LI1	Q9Y6G9	Cytoplasmic dynein 1 light intermediate chain 1 (LIC1) (Dynein light c	16.6	27	6	1	9	11	Y
B4DFP1_HUMAN (+1)	A8K6H9_HUMAN	A8K6H9_HUMAN	A8K6H9	cDNA FLJ75876, highly similar to Homo sapiens solute carrier family 38	6.32	27	7	10		10
UCHL1_HUMAN	B4E0Y9_HUMAN	MST4	B4E0Y9	Serine/threonine-protein kinase MST4 (cDNA FLJ54528, highly similar to	14.6	27	15	2		10	Y
AL1B1_HUMAN	GSH0_HUMAN	GCLM	P48507	Glutamate--cysteine ligase regulatory subunit (GCS light chain) (Gamma	15.3	27	6		12	9	Y
H0YGW7_HUMAN	Q6NZ55_HUMAN	RPL13	Q6NZ55	60S ribosomal protein L13	22.7	27	10	4	5	8	Y
B3KQJ0_HUMAN	1433F_HUMAN	YWHAH	Q04917	14-3-3 protein eta (Protein AS1)	32.9	27	11		4	7	Y
MSH2_HUMAN	VTNC_HUMAN	VTN	P04004	Vitronectin (VN) (S-protein) (Serum-spreading factor) (V75) [Cleaved i	15.1	27	3	3	15	6	Y
O76046_HUMAN (+2)	B4DRT4_HUMAN	B4DRT4_HUMAN	B4DRT4	cDNA FLJ51535, highly similar to Phosphatidylethanolamine-binding prot	31.6	27	10	8	4	5
DNJA1_HUMAN	DYN1_HUMAN	DNM1	Q05193	Dynamin-1 (EC 3.6.5.5)	17.4	27			20	3	Y
A8MXP9_HUMAN	A8KAJ3_HUMAN	A8KAJ3_HUMAN	A8KAJ3	cDNA FLJ77823, highly similar to Homo sapiens EGF-containing fibulin-l	12	27	14	10		2
B3KTX4_HUMAN	FLOT2_HUMAN	FLOT2	Q14254	Flotillin-2 (Epidermal surface antigen) (ESA) (Membrane component chro	34.6	27	5	12	8	1	Y
B4DTC3_HUMAN (+4)	A8K690_HUMAN	A8K690_HUMAN	A8K690	cDNA FLJ76863, highly similar to Homo sapiens stress-induced-phosphopr	24.5	27	20	3	4	1
Q6NUK7_HUMAN	B3KT14_HUMAN	B3KT14_HUMAN	B3KT14	cDNA FLJ37450 fis, clone BRAWH2010354, highly similar to Monoamine-sul	16.9	27	17	2	8
ETFA_HUMAN	LAMA1_HUMAN	LAMA1	P25391	Laminin subunit alpha-1 (Laminin A chain) (Laminin-1 subunit alpha) (L	4.62	27	16	11			Y
A8K4H1_HUMAN (+4)	NOP58_HUMAN	NOP58	Q9Y2X3	Nucleolar protein 58 (Nucleolar protein 5)	22.7	26	3			23	Y
DPP3_HUMAN (+3)	A8MXP9_HUMAN	MATR3	A8MXP9	Matrin-3	8.6	26	5		4	17	Y
ACTZ_HUMAN (+1)	RL3_HUMAN	RPL3	P39023	60S ribosomal protein L3 (HIV-1 TAR RNA-binding protein B) (TARBP-B)	21.1	26	10	1		16	Y
SF3B1_HUMAN	RL8_HUMAN	RPL8	P62917	60S ribosomal protein L8	21.8	26	12			15	Y
PCH2_HUMAN	Q05D43_HUMAN	YBX1	Q05D43	YBX1 protein (Fragment)	19.5	26	5	2	5	14	Y
M0R0W6_HUMAN (+1)	B2RDF5_HUMAN	B2RDF5_HUMAN	B2RDF5	cDNA, FLJ96587, highly similar to Homo sapiens SUMO-1 activating enzym	12.8	26	2		12	13
B4DXV7_HUMAN (+1)	SIAS_HUMAN	NANS	Q9NR45	Sialic acid synthase (N-acetylneuraminate synthase) (EC 2.5.1.56) (N-a	13.6	26	8		6	13	Y
NEMF_HUMAN	I1SRC5_HUMAN	I1SRC5_HUMAN	I1SRC5	UBE2L3/KRAS fusion protein	26	26		7		13
ILF2_HUMAN (+1)	EIF3M_HUMAN	EIF3M	Q7L2H7	Eukaryotic translation initiation factor 3 subunit M (eIF3m) (Fetal lu	19.8	26	10		5	12	Y
RS15A_HUMAN	FMNL_HUMAN	FMNL1	O95466	Formin-like protein 1 (CLL-associated antigen KW-13) (Leukocyte formin	12.2	26	19			12	Y
B4DKN9_HUMAN (+1)	MCM6_HUMAN	MCM6	Q14566	DNA replication licensing factor MCM6 (EC 3.6.4.12) (p105MCM)	11.1	26			15	11	Y
B2RE34_HUMAN (+1)	PCH2_HUMAN	TRIP13	Q15645	Pachytene checkpoint protein 2 homolog (Human papillomavirus type 16 E	21.3	26	10	1	4	11	Y
PRDX5_HUMAN	IPYR_HUMAN	PPA1	Q15181	Inorganic pyrophosphatase (EC 3.6.1.1) (Pyrophosphate phospho-hydrolas	20.4	26	10	3	5	9	Y
Q05D43_HUMAN (+3)	THIO_HUMAN	TXN	P10599	Thioredoxin (Trx) (ATL-derived factor) (ADF) (Surface-associated sulph	42.9	26	11	4	4	9	Y
F5H7K4_HUMAN (+2)	AL9A1_HUMAN	ALDH9A1	P49189	4-trimethylaminobutyraldehyde dehydrogenase (TMABADH) (EC 1.2.1.47) (A	17.6	26	13		4	9	Y
PSA7_HUMAN (+1)	USP9X_HUMAN	USP9X	Q93008	Probable ubiquitin carboxyl-terminal hydrolase FAF-X (EC 3.4.19.12) (D	5.8	26	10		15	4	Y
TTL12_HUMAN	B2RE34_HUMAN	B2RE34_HUMAN	B2RE34	cDNA, FLJ96901, highly similar to Homo sapiens Rac GTPase activating p	11.7	26	11	12	1	4
COTL1_HUMAN	CND3_HUMAN	NCAPG	Q9BPX3	Condensin complex subunit 3 (Chromosome-associated protein G) (Condens	6.21	26	9		15	3	Y
A2A3N8_HUMAN (+3)	SPRE_HUMAN	SPR	P35270	Sepiapterin reductase (SPR) (EC 1.1.1.153)	23	26	10		13	3	Y
B7Z2A4_HUMAN (+1)	Q59EK6_HUMAN	Q59EK6_HUMAN	Q59EK6	TNF receptor-associated protein 1 variant (Fragment)	15.6	26	13		9	3
B2RBE5_HUMAN (+1)	PRDX5_HUMAN	PRDX5	P30044	Peroxiredoxin-5, mitochondrial (EC 1.11.1.15) (Alu corepressor 1) (Ant	36.9	26	17	5	2	3	Y
PDLI1_HUMAN	TYPH_HUMAN	TYMP	P19971	Thymidine phosphorylase (TP) (EC 2.4.2.4) (Gliostatin) (Platelet-deriv	26.8	26	26			1	Y
B2RCJ6_HUMAN (+2)	B3KRF9_HUMAN	B3KRF9_HUMAN	B3KRF9	cDNA FLJ34156 fis, clone FCBBF3013266, highly similar to Tsukushi (Leu	21.5	26	11		15
B3KNM6_HUMAN (+1)	B4DPM0_HUMAN	B4DPM0_HUMAN	B4DPM0	Pyruvate kinase (EC 2.7.1.40)	4.51	26	5	5
AT1B1_HUMAN (+1)	IFIT3_HUMAN	IFIT3	O14879	Interferon-induced protein with tetratricopeptide repeats 3 (IFIT-3) (	21.8	26	27				Y
THIO_HUMAN	RCC1_HUMAN	RCC1	P18754	Regulator of chromosome condensation (Cell cycle regulatory protein) (	23.8	25	3		3	21	Y
AEBP1_HUMAN	EIF3I_HUMAN	EIF3I	Q13347	Eukaryotic translation initiation factor 3 subunit I (eIF3i) (Eukaryot	33.5	25	5		4	17	Y
B4DTL2_HUMAN (+3)	B2R9S4_HUMAN	B2R9S4_HUMAN	B2R9S4	cDNA, FLJ94534, highly similar to Homo sapiens capping protein (actin	17.2	25	7	1	1	17
DOCK7_HUMAN	LRC47_HUMAN	LRRC47	Q8N1G4	Leucine-rich repeat-containing protein 47	15.4	25	3	2	4	16	Y
D4YW74_HUMAN (+1)	H13_HUMAN	HIST1H1D	P16402	Histone H1.3 (Histone H1c) (Histone H1s-2)	21.3	25	6	2	3	15	Y
A8K6A6_HUMAN (+2)	M0R0W6_HUMAN	AXL	M0R0W6	Tyrosine-protein kinase receptor UFO	10.1	25	4	6		15	Y
CTRO_HUMAN	A8K4H1_HUMAN	A8K4H1_HUMAN	A8K4H1	cDNA FLJ78268, highly similar to Homo sapiens fusion (involved in t(12	9.33	25	4		8	14
MMS19_HUMAN	SSRP1_HUMAN	SSRP1	Q08945	FACT complex subunit SSRP1 (Chromatin-specific transcription elongatio	15.7	25	10		3	14	Y
NOP56_HUMAN	AAKG1_HUMAN	PRKAG1	P54619	5'-AMP-activated protein kinase subunit gamma-1 (AMPK gamma1) (AMPK su	15.1	25	10	1	3	11	Y
A8K0T9_HUMAN (+1)	CADH2_HUMAN	CDH2	P19022	Cadherin-2 (CDw325) (Neural cadherin) (N-cadherin) (CD antigen CD325)	9.49	25	9	5		11	Y
AAKG1_HUMAN	E5RI99_HUMAN	RPL30	E5RI99	60S ribosomal protein L30 (Fragment)	35.1	25	8	2	6	10	Y
2A5G_HUMAN (+2)	AT1B3_HUMAN	ATP1B3	P54709	Sodium/potassium-transporting ATPase subunit beta-3 (Sodium/potassium-	21.9	25	13	5		9	Y
M0R0F0_HUMAN (+3)	RL21_HUMAN	RPL21	P46778	60S ribosomal protein L21	16.2	25	7	6	4	8	Y
A2RUF3_HUMAN (+2)	1433S_HUMAN	SFN	P31947	14-3-3 protein sigma (Epithelial cell marker protein 1) (Stratifin)	29.8	25	9	6		8	Y
PTX3_HUMAN	Q4LE69_HUMAN	PIK4CA	Q4LE69	PIK4CA variant protein (Fragment)	5.61	25	15	3		8
D3DQH8_HUMAN	M0R0F0_HUMAN	RPS5	M0R0F0	40S ribosomal protein S5 (Fragment)	27	25	7	4	7	7	Y
MCM6_HUMAN (+1)	SCRIB_HUMAN	SCRIB	Q14160	Protein scribble homolog (Scribble) (hScrib) (Protein LAP4)	6.13	25	15	2	2	5	Y
E5RI99_HUMAN (+1)	FRIL_HUMAN	FTL	P02792	Ferritin light chain (Ferritin L subunit)	21.7	25	10	4	7	3	Y
P4K2A_HUMAN	CSPG4_HUMAN	CSPG4	Q6UVK1	Chondroitin sulfate proteoglycan 4 (Chondroitin sulfate proteoglycan N	8.31	25		23		2	Y
F8W914_HUMAN (+1)	K7ENL3_HUMAN	STAT3	K7ENL3	Signal transducer and activator of transcription	13.3	25	14		10	1	Y
MY18A_HUMAN	B1AHL2_HUMAN	FBLN1	B1AHL2	Fibulin-1	8.6	25	3		22		Y
GT251_HUMAN	KYNU_HUMAN	KYNU	Q16719	Kynureninase (EC 3.7.1.3) (L-kynurenine hydrolase)	27.5	25	9		16		Y
E9PLA9_HUMAN	ITLN1_HUMAN	ITLN1	Q8WWA0	Intelectin-1 (ITLN-1) (Endothelial lectin HL-1) (Galactofuranose-bindi	24	25		24			Y
S10AB_HUMAN	A8KA84_HUMAN	A8KA84_HUMAN	A8KA84	cDNA FLJ78682, highly similar to Homo sapiens 2'-5'-oligoadenylate syn	13	25	26
B2R6D7_HUMAN (+4)	A8K6X3_HUMAN	A8K6X3_HUMAN	A8K6X3	cDNA FLJ78679, highly similar to Homo sapiens DEAD (Asp-Glu-Ala-Asp) b	10.9	24			3	25
CND1_HUMAN	ELP1_HUMAN	IKBKAP	O95163	Elongator complex protein 1 (ELP1) (IkappaB kinase complex-associated	11.1	24	1		1	22	Y
RL8_HUMAN	MYO1E_HUMAN	MYO1E	Q12965	Unconventional myosin-Ie (Myosin-Ic) (Unconventional myosin 1E)	8.12	24		4	1	21	Y
ATX10_HUMAN	B3KU28_HUMAN	LONP1	B3KU28	Lon protease homolog, mitochondrial (EC 3.4.21.-) (Lon protease-like p	11.7	24	1	1	4	18	Y
RS13_HUMAN	RL14_HUMAN	RPL14	P50914	60S ribosomal protein L14 (CAG-ISL 7)	30.7	24	7	3	2	13	Y
Q59EK6_HUMAN	FXR1_HUMAN	FXR1	P51114	Fragile X mental retardation syndrome-related protein 1 (hFXR1p)	10.1	24	9	2		13	Y
FRIL_HUMAN	TNIK_HUMAN	TNIK	Q9UKE5	TRAF2 and NCK-interacting protein kinase (EC 2.7.11.1)	3.31	24	7	7	1	10	Y
A8KA84_HUMAN (+1)	RS18_HUMAN	RPS18	P62269	40S ribosomal protein S18 (Ke-3) (Ke3)	35.5	24	13	1		10	Y
DLG1_HUMAN	B4DQ93_HUMAN	B4DQ93_HUMAN	B4DQ93	cDNA FLJ52996, highly similar to Syntenin-1	16.9	24	1	7	10	7
NEK9_HUMAN	DLG1_HUMAN	DLG1	Q12959	Disks large homolog 1 (Synapse-associated protein 97) (SAP-97) (SAP97)	5.97	24	10	6	1	7	Y
H13_HUMAN	RS13_HUMAN	RPS13	P62277	40S ribosomal protein S13	28.5	24	13	2	1	7	Y
RAB8A_HUMAN	DJC13_HUMAN	DNAJC13	O75165	DnaJ homolog subfamily C member 13 (Required for receptor-mediated end	2.99	24	13	4		7	Y
CD109_HUMAN	I3L397_HUMAN	EIF5A	I3L397	Eukaryotic translation initiation factor 5A-1 (Fragment)	16.3	24	7	7	7	6	Y
RL14_HUMAN	A6NFQ9_HUMAN	Sep-08	A6NFQ9	Septin-8	9.09	24	9	4	5	6	Y
CO4A2_HUMAN	A8K607_HUMAN	A8K607_HUMAN	A8K607	cDNA FLJ76855, highly similar to Homo sapiens exportin 7 (XPO7), mRNA	12.2	24	3	1	17	4
RL21_HUMAN	ATX10_HUMAN	ATXN10	Q9UBB4	Ataxin-10 (Brain protein E46 homolog) (Spinocerebellar ataxia type 10	23.4	24	20		3	1	Y
ATS1_HUMAN (+2)	BLVRB_HUMAN	BLVRB	P30043	Flavin reductase (NADPH) (FR) (EC 1.5.1.30) (Biliverdin reductase B) (	30.6	24	7	4	13		Y
CAV1_HUMAN	DPP3_HUMAN	DPP3	Q9NY33	Dipeptidyl peptidase 3 (EC 3.4.14.4) (Dipeptidyl aminopeptidase III) (	6.92	24	10	12	2		Y
PAPS2_HUMAN	M0QZR4_HUMAN	ARHGEF1	M0QZR4	Rho guanine nucleotide exchange factor 1	14.6	23	2		1	23	Y
RAGP1_HUMAN	H3BQZ7_HUMAN	hCG_2044799	H3BQZ7	HCG2044799 (Uncharacterized protein)	12.6	23	4		2	17
LASP1_HUMAN	NAGK_HUMAN	NAGK	Q9UJ70	N-acetyl-D-glucosamine kinase (N-acetylglucosamine kinase) (EC 2.7.1.5	18.6	23	3	1	4	15	Y
VATB2_HUMAN	ROA3_HUMAN	HNRNPA3	P51991	Heterogeneous nuclear ribonucleoprotein A3 (hnRNP A3)	11.6	23	5		3	15	Y
B4DZF2_HUMAN (+4)	B0UX83_HUMAN	BAG6	B0UX83	HLA-B associated transcript 3, isoform CRA_a (Large proline-rich prote	6.13	23	5		9	12	Y
DESP_HUMAN	ARF6_HUMAN	ARF6	P62330	ADP-ribosylation factor 6	18.3	23	6	3	3	12	Y
F5H365_HUMAN (+1)	SNP23_HUMAN	SNAP23	O00161	Synaptosomal-associated protein 23 (SNAP-23) (Vesicle-membrane fusion	27.5	23	8	3		12	Y
G5E948_HUMAN (+1)	Q53F48_HUMAN	Q53F48_HUMAN	Q53F48	Heterogeneous nuclear ribonucleoprotein H3 isoform a variant (Fragment	8.38	23	4		9	11
B4E3A8_HUMAN (+1)	DNJB1_HUMAN	DNAJB1	P25685	DnaJ homolog subfamily B member 1 (DnaJ protein homolog 1) (Heat shock	18.5	23	6	3	6	10	Y
B4DE48_HUMAN (+3)	J3KR97_HUMAN	TBCD	J3KR97	Tubulin-specific chaperone D	6.18	23	2		12	9	Y
H3BRY5_HUMAN (+1)	D3DXC9_HUMAN	SHMT1	D3DXC9	Serine hydroxymethyltransferase (EC 2.1.2.1)	9.46	23	7		7	9	Y
E7EWW0_HUMAN	A8K5W7_HUMAN	A8K5W7_HUMAN	A8K5W7	cDNA FLJ75180, highly similar to Homo sapiens mitochondrial isoleucine	10.9	23	7		11	6
FMNL2_HUMAN	A6NNI4_HUMAN	CD9	A6NNI4	CD9 antigen	20.8	23	6	6	5	6	Y
ERO1A_HUMAN	SAMD9_HUMAN	SAMD9	Q5K651	Sterile alpha motif domain-containing protein 9 (SAM domain-containing	4.41	23	17			6	Y
LIMA1_HUMAN (+2)	CAZA2_HUMAN	CAPZA2	P47755	F-actin-capping protein subunit alpha-2 (CapZ alpha-2)	19.2	23	5	5	9	4	Y
HPRT_HUMAN	SC22B_HUMAN	SEC22B	O75396	Vesicle-trafficking protein SEC22b (ER-Golgi SNARE of 24 kDa) (ERS-24)	24.7	23	13	7		3	Y
BASP1_HUMAN	LASP1_HUMAN	LASP1	Q14847	LIM and SH3 domain protein 1 (LASP-1) (Metastatic lymph node gene 50 p	20.7	23	12	3	6	2	Y
SPB9_HUMAN	B7Z2A1_HUMAN	B7Z2A1_HUMAN	B7Z2A1	cDNA FLJ56068, highly similar to DNA damage-binding protein 1	12.7	23		1	21	1
R4GN98_HUMAN (+1)	D3DSM4_HUMAN	COL18A1	D3DSM4	Collagen, type XVIII, alpha 1, isoform CRA_d	5.99	23	6	3	14		Y
ARHG2_HUMAN	CO4A2_HUMAN	COL4A2	P08572	Collagen alpha-2(IV) chain [Cleaved into: Canstatin]	6.6	23	17	3	3		Y
B4DNN4_HUMAN (+1)	AEBP1_HUMAN	AEBP1	Q8IUX7	Adipocyte enhancer-binding protein 1 (AE-binding protein 1) (Aortic ca	6.56	23		22			Y
D6RAN4_HUMAN (+2)	TTL12_HUMAN	TTLL12	Q14166	Tubulin--tyrosine ligase-like protein 12	18.8	22	1			23	Y
AL9A1_HUMAN	DOCK7_HUMAN	DOCK7	Q96N67	Dedicator of cytokinesis protein 7	4.35	22	1			22	Y
ROCK2_HUMAN	B4DJB4_HUMAN	B4DJB4_HUMAN	B4DJB4	cDNA FLJ55931, highly similar to Isocitrate dehydrogenase	19.9	22		1	4	17
Q59HG1_HUMAN	H15_HUMAN	HIST1H1B	P16401	Histone H1.5 (Histone H1a) (Histone H1b) (Histone H1s-3)	26.1	22	4	1		17	Y
Q59EJ5_HUMAN	SPEE_HUMAN	SRM	P19623	Spermidine synthase (SPDSY) (EC 2.5.1.16) (Putrescine aminopropyltrans	15.2	22	3	2	2	16	Y
A6NNI4_HUMAN (+3)	DNM1L_HUMAN	DNM1L	O00429	Dynamin-1-like protein (EC 3.6.5.5) (Dnm1p/Vps1p-like protein) (DVLP)	10.3	22	4	2	4	13	Y
Q8N1H4_HUMAN	MARCS_HUMAN	MARCKS	P29966	Myristoylated alanine-rich C-kinase substrate (MARCKS) (Protein kinase	24.1	22	3	7		13	Y
PAPP1_HUMAN	FMNL2_HUMAN	FMNL2	Q96PY5	Formin-like protein 2 (Formin homology 2 domain-containing protein 2)	5.89	22	13	3		11	Y
FPPS_HUMAN	CISY_HUMAN	CS	O75390	Citrate synthase, mitochondrial (EC 2.3.3.1)	10.3	22	7	2	5	9	Y
B4DFY5_HUMAN (+1)	H31T_HUMAN	HIST3H3	Q16695	Histone H3.1t (H3/t) (H3t) (H3/g)	19.9	22	4	3	6	8	Y
H11_HUMAN	IGSF8_HUMAN	IGSF8	Q969P0	Immunoglobulin superfamily member 8 (IgSF8) (CD81 partner 3) (Glu-Trp-	8.16	22	7	2	5	8	Y
F6S0T5_HUMAN	B4DRW3_HUMAN	B4DRW3_HUMAN	B4DRW3	cDNA FLJ57180, highly similar to TAR DNA-binding protein 43	12.7	22	6		9	7
IPYR_HUMAN	Q6FGX3_HUMAN	RAB6A	Q6FGX3	RAB6A protein	21.2	22		9	4	7	Y
Q9UHS8_HUMAN	B4DN67_HUMAN	KIRREL	B4DN67	Kin of IRRE-like protein 1 (cDNA FLJ56360, highly similar to Kin of IR	8.52	22	10	1	4	7	Y
PCKGM_HUMAN (+1)	Q567R6_HUMAN	SSBP1	Q567R6	Single-stranded DNA-binding protein	28.4	22	10		8	5	Y
CISY_HUMAN	PURA2_HUMAN	ADSS	P30520	Adenylosuccinate synthetase isozyme 2 (AMPSase 2) (AdSS 2) (EC 6.3.4.4	8.33	22	9	3	5	5	Y
SSRP1_HUMAN	IDE_HUMAN	IDE	P14735	Insulin-degrading enzyme (EC 3.4.24.56) (Abeta-degrading protease) (In	8.34	22	9		9	4	Y
MARCS_HUMAN	B4DSN3_HUMAN	B4DSN3_HUMAN	B4DSN3	cDNA FLJ60345, highly similar to Protein transport protein Sec24C	6.36	22	8	4	7	4
DPOD1_HUMAN (+1)	D6REX3_HUMAN	SEC31A	D6REX3	Protein transport protein Sec31A	6.31	22	6		13	3	Y
RASH_HUMAN	Q6FHJ5_HUMAN	SCAMP3	Q6FHJ5	SCAMP3 protein (Fragment)	9.8	22	12	4	3	3	Y
HMCS1_HUMAN (+2)	ESYT1_HUMAN	ESYT1	Q9BSJ8	Extended synaptotagmin-1 (E-Syt1) (Membrane-bound C2 domain-containing	5.25	22	11	9		2	Y
CN166_HUMAN (+1)	PRDX4_HUMAN	PRDX4	Q13162	Peroxiredoxin-4 (EC 1.11.1.15) (Antioxidant enzyme AOE372) (AOE37-2) (	25.5	22	14		8		Y
SYWC_HUMAN	CAN1_HUMAN	CAPN1	P07384	Calpain-1 catalytic subunit (EC 3.4.22.52) (Calcium-activated neutral	12.2	22	10	8	5		Y
C9JV86_HUMAN (+4)	NB5R3_HUMAN	CYB5R3	P00387	NADH-cytochrome b5 reductase 3 (B5R) (Cytochrome b5 reductase) (EC 1.6	19.6	22	18	4			Y
BIEA_HUMAN	DDX58_HUMAN	DDX58	O95786	Probable ATP-dependent RNA helicase DDX58 (EC 3.6.4.13) (DEAD box prot	11.7	22	23				Y
J3QT22_HUMAN (+1)	PLAP_HUMAN	PLAA	Q9Y263	Phospholipase A-2-activating protein (PLA2P) (PLAP)	8.18	21			5	18	Y
B4E1U9_HUMAN (+1)	Q9BQQ5_HUMAN	L27a	Q9BQQ5	Ribosomal protein L27a	51.9	21	7	2	2	11
IDE_HUMAN	SRP68_HUMAN	SRP68	Q9UHB9	Signal recognition particle subunit SRP68 (SRP68) (Signal recognition	9.41	21	10			11	Y
B3FL70_HUMAN	H3BLU7_HUMAN	AKR7A2	H3BLU7	Aflatoxin B1 aldehyde reductase member 2 (Fragment)	14.6	21	4	3	4	10	Y
PTPRJ_HUMAN	AAPK1_HUMAN	PRKAA1	Q13131	5'-AMP-activated protein kinase catalytic subunit alpha-1 (AMPK subuni	9.12	21	10	1		10	Y
TNIK_HUMAN	NEK9_HUMAN	NEK9	Q8TD19	Serine/threonine-protein kinase Nek9 (EC 2.7.11.1) (Nercc1 kinase) (Ne	7.46	21	7		5	9	Y
A8K8A4_HUMAN (+2)	B2R4D8_HUMAN	B2R4D8_HUMAN	B2R4D8	60S ribosomal protein L27	30.9	21	8		4	9
A7MAP1_HUMAN	A8K5M4_HUMAN	A8K5M4_HUMAN	A8K5M4	cDNA FLJ75088, highly similar to Homo sapiens p21 (CDKN1A)-activated k	17.6	21	9	3		9
Q86VX4_HUMAN (+1)	MPP6_HUMAN	MPP6	Q9NZW5	MAGUK p55 subfamily member 6 (Veli-associated MAGUK 1) (VAM-1)	15.4	21	12	3		8	Y
ERF1_HUMAN	GDIA_HUMAN	GDI1	P31150	Rab GDP dissociation inhibitor alpha (Rab GDI alpha) (Guanosine diphos	13.6	21	13			7	Y
IGSF8_HUMAN	B4E1U9_HUMAN	B4E1U9_HUMAN	B4E1U9	cDNA FLJ54776, highly similar to Cell division control protein 42 homo	17.8	21	8	4	3	6
Q6FHJ5_HUMAN (+1)	TRI25_HUMAN	TRIM25	Q14258	E3 ubiquitin/ISG15 ligase TRIM25 (EC 6.3.2.19) (EC 6.3.2.n3) (Estrogen	10.2	21	13	1	1	6	Y
KPCA_HUMAN	GDF15_HUMAN	GDF15	Q99988	Growth/differentiation factor 15 (GDF-15) (Macrophage inhibitory cytok	24.7	21	13	3		6	Y
B2R858_HUMAN (+1)	Q59F71_HUMAN	Q59F71_HUMAN	Q59F71	Bone morphogenetic protein 1 isoform 1, variant (Fragment)	3.99	21	8	2	6	5
VP13C_HUMAN	A8K883_HUMAN	A8K883_HUMAN	A8K883	cDNA FLJ77590, highly similar to Homo sapiens leucine rich repeat cont	9.54	21	7	7		4
ACPH_HUMAN (+1)	PSMD4_HUMAN	PSMD4	P55036	26S proteasome non-ATPase regulatory subunit 4 (26S proteasome regulat	9.28	21	7		10	3	Y
ODPB_HUMAN	F2Z393_HUMAN	TALDO1	F2Z393	Transaldolase (EC 2.2.1.2)	22.3	21	5	3	12	2	Y
B3KRY3_HUMAN (+1)	MET_HUMAN	MET	P08581	Hepatocyte growth factor receptor (HGF receptor) (EC 2.7.10.1) (HGF/SF	7.48	21	10	4	5	2	Y
B4DSD7_HUMAN	PSB2_HUMAN	PSMB2	P49721	Proteasome subunit beta type-2 (EC 3.4.25.1) (Macropain subunit C7-I)	29.9	21	6	4	10	1	Y
B4DRC7_HUMAN (+1)	Q8NBH6_HUMAN	Q8NBH6_HUMAN	Q8NBH6	cDNA PSEC0266 fis, clone NT2RP3003649, highly similar to Homo sapiens	10.3	21	6		15
A6NFQ9_HUMAN (+1)	B4E3A8_HUMAN	B4E3A8_HUMAN	B4E3A8	cDNA FLJ53963, highly similar to Leukocyte elastase inhibitor	22	21	16	3	2
AHSA1_HUMAN	B4DLC3_HUMAN	B4DLC3_HUMAN	B4DLC3	Claudin	18.7	21	10	10	1
LAMB2_HUMAN	MYO1D_HUMAN	MYO1D	O94832	Unconventional myosin-Id	12.8	21		21			Y
A8K607_HUMAN (+3)	COTL1_HUMAN	COTL1	Q14019	Coactosin-like protein	36.6	21	13	8			Y
GALE_HUMAN	B2R769_HUMAN	B2R769_HUMAN	B2R769	cDNA, FLJ93308, highly similar to Homo sapiens leukocyte-derived argin	10.6	21	24
B2R6N0_HUMAN (+3)	ENPP1_HUMAN	ENPP1	P22413	Ectonucleotide pyrophosphatase/phosphodiesterase family member 1 (E-NP	9.95	20				20	Y
TPBG_HUMAN	MBB1A_HUMAN	MYBBP1A	Q9BQG0	Myb-binding protein 1A	8.13	20	2	1		18	Y
B4DLC0_HUMAN (+1)	B3KRS5_HUMAN	HDAC2	B3KRS5	Histone deacetylase (EC 3.5.1.98)	11.1	20	1		2	17	Y
K6PF_HUMAN	KAPCB_HUMAN	PRKACB	P22694	cAMP-dependent protein kinase catalytic subunit beta (PKA C-beta) (EC	16.8	20		3		17	Y
PSDE_HUMAN	F120A_HUMAN	FAM120A	Q9NZB2	Constitutive coactivator of PPAR-gamma-like protein 1 (Oxidative stres	8.23	20	4		1	15	Y
F5GYR8_HUMAN (+2)	NOP56_HUMAN	NOP56	O00567	Nucleolar protein 56 (Nucleolar protein 5A)	12.1	20	8			13	Y
MET_HUMAN	B2R4C0_HUMAN	B2R4C0_HUMAN	B2R4C0	60S ribosomal protein L18a	37.5	20	10			12
F2Z393_HUMAN	2ABA_HUMAN	PPP2R2A	P63151	Serine/threonine-protein phosphatase 2A 55 kDa regulatory subunit B al	11.9	20	6	3	3	9	Y
B4DZC0_HUMAN (+2)	RUXE_HUMAN	SNRPE	P62304	Small nuclear ribonucleoprotein E (snRNP-E) (Sm protein E) (Sm-E) (SmE	29.3	20	6	2	4	8	Y
Q53EL1_HUMAN (+1)	ARPC3_HUMAN	ARPC3	O15145	Actin-related protein 2/3 complex subunit 3 (Arp2/3 complex 21 kDa sub	19.1	20	5	6	4	7	Y
Q567R6_HUMAN (+1)	F8W6I7_HUMAN	HNRNPA1	F8W6I7	Heterogeneous nuclear ribonucleoprotein A1	18.1	20	11	2	2	7	Y
PAR14_HUMAN	CPNE8_HUMAN	CPNE8	Q86YQ8	Copine-8 (Copine VIII)	8.33	20	7	4		7	Y
C9J6P4_HUMAN	B0YIW6_HUMAN	ARCN1	B0YIW6	Archain 1, isoform CRA_a (Coatomer subunit delta) (Coatomer subunit de	13	20	10	1	4	5	Y
DFNA5_HUMAN	RAB21_HUMAN	RAB21	Q9UL25	Ras-related protein Rab-21	17.8	20	10	5		5	Y
CFAI_HUMAN (+2)	TPM1_HUMAN	TPM1	P09493	Tropomyosin alpha-1 chain (Alpha-tropomyosin) (Tropomyosin-1)	5.28	20				5	Y
Q59F71_HUMAN	C9J6P4_HUMAN	ZC3HAV1	C9J6P4	Zinc finger CCCH-type antiviral protein 1	9.57	20	12	1	4	4	Y
PLCD3_HUMAN	LAP2_HUMAN	ERBB2IP	Q96RT1	Protein LAP2 (Densin-180-like protein) (Erbb2-interacting protein) (Er	4.6	20	10	6		4	Y
A0PJJ5_HUMAN (+2)	ADA10_HUMAN	ADAM10	O14672	Disintegrin and metalloproteinase domain-containing protein 10 (ADAM 1	9.49	20	2	4	13	2	Y
A8K2I7_HUMAN (+1)	A8K4W5_HUMAN	A8K4W5_HUMAN	A8K4W5	cDNA FLJ76813, highly similar to Homo sapiens acetyl-Coenzyme A acetyl	12.6	20	14	1	4	1
B4DPD5_HUMAN (+1)	CH10_HUMAN	HSPE1	P61604	10 kDa heat shock protein, mitochondrial (Hsp10) (10 kDa chaperonin) (	47.1	20	13	3	4		Y
MCM5_HUMAN	RN213_HUMAN	RNF213	Q63HN8	E3 ubiquitin-protein ligase RNF213 (EC 6.3.2.-) (ALK lymphoma oligomer	2.34	20	17		4		Y
SEPT9_HUMAN	CO1A1_HUMAN	COL1A1	P02452	Collagen alpha-1(I) chain (Alpha-1 type I collagen)	7.1	20		20			Y
NIBAN_HUMAN	IFIT2_HUMAN	IFIT2	P09913	Interferon-induced protein with tetratricopeptide repeats 2 (IFIT-2) (	22.9	20	22
RIC8A_HUMAN	H7C279_HUMAN	STK25	H7C279	Serine/threonine-protein kinase 25 (Fragment)	22.3	20	13				Y
H7C279_HUMAN	B2RBE5_HUMAN	B2RBE5_HUMAN	B2RBE5	cDNA, FLJ95468, highly similar to Homo sapiens transcriptional coactiv	10.3	19	3		1	16
A8K6X3_HUMAN	Q86VX4_HUMAN	SMC3	Q86VX4	Structural maintenance of chromosomes 3	8.46	19	4			15	Y
Q53H34_HUMAN (+1)	HEAT2_HUMAN	HEATR2	Q86Y56	HEAT repeat-containing protein 2	11.8	19	2		5	12	Y
HNRDL_HUMAN	PNPH_HUMAN	PNP	P00491	Purine nucleoside phosphorylase (PNP) (EC 2.4.2.1) (Inosine phosphoryl	16.3	19	5		4	10	Y
TSR1_HUMAN	Q8N1H4_HUMAN	Q8N1H4_HUMAN	Q8N1H4	cDNA FLJ40872 fis, clone TUTER2000283, highly similar to Homo sapiens	15.5	19	7	2		10
E9PIF1_HUMAN	Q53H34_HUMAN	Q53H34_HUMAN	Q53H34	Ribosomal protein L13a variant (Fragment)	22.7	19	9	1		10
LRC47_HUMAN	ATG7_HUMAN	ATG7	O95352	Ubiquitin-like modifier-activating enzyme ATG7 (ATG12-activating enzym	9.53	19	9			10	Y
Q6IBU0_HUMAN	DDX1_HUMAN	DDX1	Q92499	ATP-dependent RNA helicase DDX1 (EC 3.6.4.13) (DEAD box protein 1) (DE	15.5	19	5		5	9	Y
SERC_HUMAN	ITCH_HUMAN	ITCH	Q96J02	E3 ubiquitin-protein ligase Itchy homolog (Itch) (EC 6.3.2.-) (Atrophi	11.6	19	10	1	1	9	Y
AP1G1_HUMAN (+3)	PLIN3_HUMAN	PLIN3	O60664	Perilipin-3 (47 kDa mannose 6-phosphate receptor-binding protein) (47	11.1	19	7	4		8	Y
SNX5_HUMAN	B2RD51_HUMAN	B2RD51_HUMAN	B2RD51	cDNA, FLJ96455, highly similar to Homo sapiens Down syndrome critical	13.9	19	5	2	5	7
MTOR_HUMAN	GRHPR_HUMAN	GRHPR	Q9UBQ7	Glyoxylate reductase/hydroxypyruvate reductase (EC 1.1.1.79) (EC 1.1.1	13.7	19	7		5	7	Y
B3KM86_HUMAN	K6PF_HUMAN	PFKM	P08237	6-phosphofructokinase, muscle type (EC 2.7.1.11) (Phosphofructo-1-kina	8.97	19	8	2	2	7	Y
SIAS_HUMAN	RL11_HUMAN	RPL11	P62913	60S ribosomal protein L11 (CLL-associated antigen KW-12)	23.6	19	6	6	3	5	Y
SUCB2_HUMAN	J3KTE4_HUMAN	RPL19	J3KTE4	Ribosomal protein L19	22.2	19	8	6		5	Y
CASP8_HUMAN	ARRD1_HUMAN	ARRDC1	Q8N5I2	Arrestin domain-containing protein 1	10.4	19	2	5	8	4	Y
MSH6_HUMAN	METK2_HUMAN	MAT2A	P31153	S-adenosylmethionine synthase isoform type-2 (AdoMet synthase 2) (EC 2	13.9	19	5	1	10	3	Y
B4DZP4_HUMAN (+1)	EXOC4_HUMAN	EXOC4	Q96A65	Exocyst complex component 4 (Exocyst complex component Sec8)	7.7	19	7	6	4	3	Y
B2R806_HUMAN (+2)	Q53GW1_HUMAN	Q53GW1_HUMAN	Q53GW1	Vesicle transport-related protein isoform a variant (Fragment)	18.1	19	17		1	1
ACACA_HUMAN	UGGG1_HUMAN	UGGT1	Q9NYU2	UDP-glucose:glycoprotein glucosyltransferase 1 (UGT1) (hUGT1) (EC 2.4.	6.43	19	18	1			Y
A7Y9J9_HUMAN	RBM39_HUMAN	RBM39	Q14498	RNA-binding protein 39 (Hepatocellular carcinoma protein 1) (RNA-bindi	14	18	3		1	15	Y
RAD50_HUMAN	OAT_HUMAN	OAT	P04181	Ornithine aminotransferase, mitochondrial (EC 2.6.1.13) (Ornithine del	19.8	18	4			14	Y
B7ZKL3_HUMAN (+1)	B4DFY5_HUMAN	MAP2K1	B4DFY5	Mitogen-activated protein kinase kinase 1, isoform CRA_d (cDNA FLJ5877	14.6	18			3	12	Y
B3KU28_HUMAN	ARHG2_HUMAN	ARHGEF2	Q92974	Rho guanine nucleotide exchange factor 2 (Guanine nucleotide exchange	5.98	18	7	2		12	Y
B4E2I9_HUMAN	AP2M1_HUMAN	AP2M1	Q96CW1	AP-2 complex subunit mu (AP-2 mu chain) (Adapter-related protein compl	15.6	18	3	3	2	11	Y
ARPC3_HUMAN (+2)	B4DZP4_HUMAN	DYNC1LI2	B4DZP4	Cytoplasmic dynein 1 light intermediate chain 2 (cDNA FLJ52924, highly	17.1	18	5		2	11	Y
B4DYK6_HUMAN (+2)	NMT1_HUMAN	NMT1	P30419	Glycylpeptide N-tetradecanoyltransferase 1 (EC 2.3.1.97) (Myristoyl-Co	11.1	18	1		7	10	Y
K1C19_HUMAN	PPAC_HUMAN	ACP1	P24666	Low molecular weight phosphotyrosine protein phosphatase (LMW-PTP) (LM	32.9	18	3	2	6	10	Y
D6RD18_HUMAN	F8W1F5_HUMAN	FMNL3	F8W1F5	Formin-like protein 3	7.21	18	5	4	1	10	Y
RHG01_HUMAN	B5BU01_HUMAN	EIF2S2	B5BU01	Eukaryotic translation initiation factor 2 beta	14.4	18	8			10	Y
MIF_HUMAN	PRP19_HUMAN	PRPF19	Q9UMS4	Pre-mRNA-processing factor 19 (Nuclear matrix protein 200) (PRP19/PSO4	9.92	18	3	2	5	9	Y
TYPH_HUMAN	B3KUB6_HUMAN	B3KUB6_HUMAN	B3KUB6	cDNA FLJ39529 fis, clone PUAEN2004067, highly similar to Band 4.1-like	10.9	18	6		4	9
SPEE_HUMAN	C9JNW5_HUMAN	RPL24	C9JNW5	60S ribosomal protein L24 (Ribosomal protein L24, isoform CRA_e)	20	18	7	2		9	Y
B2RWN5_HUMAN	H2AV_HUMAN	H2AFV	Q71UI9	Histone H2A.V (H2A.F/Z)	31.2	18				9	Y
BLVRB_HUMAN	CN166_HUMAN	C14orf166	Q9Y224	UPF0568 protein C14orf166 (CLE7 homolog) (CLE)	22.5	18	4	1	5	8	Y
B4DZ88_HUMAN (+1)	B5ME97_HUMAN	Sep-10	B5ME97	Septin 10, isoform CRA_c (Septin-10)	9.01	18	3	4	3	8	Y
Q9BRV4_HUMAN (+1)	RS25_HUMAN	RPS25	P62851	40S ribosomal protein S25	24	18	8	2	3	7	Y
MRP3_HUMAN (+1)	E9PH29_HUMAN	PRDX3	E9PH29	Thioredoxin-dependent peroxide reductase, mitochondrial	22.7	18	8		3	7	Y
A8MQ02_HUMAN	UAP1_HUMAN	UAP1	Q16222	UDP-N-acetylhexosamine pyrophosphorylase (Antigen X) (AGX) (Sperm-asso	10.7	18	4	6	1	7	Y
B4DRT4_HUMAN (+1)	D6RAN4_HUMAN	RPL9	D6RAN4	60S ribosomal protein L9 (Fragment)	20.3	18	4	7		7	Y
UN45A_HUMAN	AIDA_HUMAN	AIDA	Q96BJ3	Axin interactor, dorsalization-associated protein (Axin interaction pa	15.7	18	10	3		7	Y
ALDH2_HUMAN (+1)	A8K4G7_HUMAN	A8K4G7_HUMAN	A8K4G7	cDNA FLJ78528, highly similar to Homo sapiens vacuolar protein sorting	16.7	18	5	2	5	6
SYDM_HUMAN	MIF_HUMAN	MIF	P14174	Macrophage migration inhibitory factor (MIF) (EC 5.3.2.1) (Glycosylati	17.4	18	6	3	3	6	Y
RS25_HUMAN	B4E0U6_HUMAN	B4E0U6_HUMAN	B4E0U6	cDNA FLJ53687, highly similar to Hsc70-interacting protein	12.3	18	7	4	1	6
J3QK90_HUMAN (+3)	RAP2C_HUMAN	RAP2C	Q9Y3L5	Ras-related protein Rap-2c	31.1	18	10	2		6	Y
B3KPN7_HUMAN	GT251_HUMAN	COLGALT1	Q8NBJ5	Procollagen galactosyltransferase 1 (EC 2.4.1.50) (Collagen beta(1-O)g	7.72	18	11	1		6
ASAP1_HUMAN	Q68E05_HUMAN	DKFZp686A1765	Q68E05	Putative uncharacterized protein DKFZp686A1765 (Tumor protein D52-like	23.1	18	11	1		6
B7Z992_HUMAN	E9PIF1_HUMAN	CD81	E9PIF1	CD81 antigen	9.92	18	7	4	5	5	Y
ANO6_HUMAN	R4GN98_HUMAN	S100A6	R4GN98	Protein S100-A6 (Fragment)	37.6	18	5	3	5	5	Y
B5ME97_HUMAN	B7Z992_HUMAN	B7Z992_HUMAN	B7Z992	cDNA FLJ53698, highly similar to Gelsolin	6.43	18	2	8	3	5
MK01_HUMAN	DFNA5_HUMAN	DFNA5	O60443	Non-syndromic hearing impairment protein 5 (Inversely correlated with	9.88	18	4	10		5	Y
F8W9S7_HUMAN	GSHB_HUMAN	GSS	P48637	Glutathione synthetase (GSH synthetase) (GSH-S) (EC 6.3.2.3) (Glutathi	10.1	18	10		4	4	Y
B4DM33_HUMAN (+1)	B3KRN4_HUMAN	B3KRN4_HUMAN	B3KRN4	cDNA FLJ34625 fis, clone KIDNE2015244, highly similar to Serine protea	17.2	18	4		12	3
L2GL1_HUMAN	B5BUB5_HUMAN	SSB	B5BUB5	Autoantigen La (Fragment)	6.86	18	5	4	6	3	Y
DNM1L_HUMAN	B4DPD5_HUMAN	B4DPD5_HUMAN	B4DPD5	cDNA FLJ56307, highly similar to Ubiquitin thioesterase protein OTUB1	21.8	18	9		6	3
RS11_HUMAN	A8K5U9_HUMAN	A8K5U9_HUMAN	A8K5U9	cDNA FLJ75056, highly similar to Homo sapiens phosphatidylinositol bin	8.44	18	6	7	2	3
F8VSZ4_HUMAN (+1)	FPPS_HUMAN	FDPS	P14324	Farnesyl pyrophosphate synthase (FPP synthase) (FPS) (EC 2.5.1.10) ((2	14.1	18	8		8	1	Y
ARL8B_HUMAN (+1)	J3QT22_HUMAN	PPME1	J3QT22	Protein phosphatase methylesterase 1 (PME-1) (EC 3.1.1.-)	19.8	18	15	2		1	Y
GDIA_HUMAN	CNTN1_HUMAN	CNTN1	Q12860	Contactin-1 (Glycoprotein gp135) (Neural cell surface protein F3)	13.4	18			18		Y
DHX36_HUMAN (+1)	PTGR1_HUMAN	PTGR1	Q14914	Prostaglandin reductase 1 (PRG-1) (EC 1.3.1.-) (15-oxoprostaglandin 13	18.8	18	9		9		Y
B4DND4_HUMAN (+1)	B4DE48_HUMAN	B4DE48_HUMAN	B4DE48	cDNA FLJ53824, highly similar to Sorting nexin-17	10.9	18	7	9	1
A8K3W4_HUMAN (+4)	SPB9_HUMAN	SERPINB9	P50453	Serpin B9 (Cytoplasmic antiproteinase 3) (CAP-3) (CAP3) (Peptidase inh	18.6	18	14				Y
GDF15_HUMAN	GPX1_HUMAN	GPX1	P07203	Glutathione peroxidase 1 (GPx-1) (GSHPx-1) (EC 1.11.1.9) (Cellular glu	36.5	17				19	Y
CLIP1_HUMAN	ADK_HUMAN	ADK	P55263	Adenosine kinase (AK) (EC 2.7.1.20) (Adenosine 5'-phosphotransferase)	16	17	2			15	Y
A8K4W5_HUMAN (+2)	MP2K2_HUMAN	MAP2K2	P36507	Dual specificity mitogen-activated protein kinase kinase 2 (MAP kinase	14	17	3		1	14	Y
A8K6L3_HUMAN (+1)	Q53G21_HUMAN	Q53G21_HUMAN	Q53G21	Small nuclear ribonucleoprotein polypeptide A' variant (Fragment)	18.8	17			4	13
B2ZZ86_HUMAN (+1)	B3KM86_HUMAN	B3KM86_HUMAN	B3KM86	cDNA FLJ10524 fis, clone NT2RP2000880, highly similar to Eukaryotic tr	10.3	17	3		2	13
B0UX83_HUMAN (+1)	PTN1_HUMAN	PTPN1	P18031	Tyrosine-protein phosphatase non-receptor type 1 (EC 3.1.3.48) (Protei	16.3	17	3	1		13	Y
MYO1E_HUMAN	DDX21_HUMAN	DDX21	Q9NR30	Nucleolar RNA helicase 2 (EC 3.6.4.13) (DEAD box protein 21) (Gu-alpha	9.45	17	6			12	Y
IFIT5_HUMAN	DEK_HUMAN	DEK	P35659	Protein DEK	16.3	17	1	2	3	11	Y
ARMC9_HUMAN	J3KMZ9_HUMAN	LDLR	J3KMZ9	Low-density lipoprotein receptor (Fragment)	4.23	17	1	3	4	10	Y
CPNE8_HUMAN (+1)	B4DVS0_HUMAN	SNRPB	B4DVS0	Small nuclear ribonucleoprotein-associated protein	12.8	17	3	2	5	8	Y
A8K1C7_HUMAN (+1)	ECHA_HUMAN	HADHA	P40939	Trifunctional enzyme subunit alpha, mitochondrial (78 kDa gastrin-bind	6.95	17	5	1	4	8	Y
F8W1F5_HUMAN	Q53HL1_HUMAN	Q53HL1_HUMAN	Q53HL1	Myosin regulatory light chain MRCL3 variant (Fragment)	18.7	17	4	3	3	8
B2R7B5_HUMAN (+2)	MK01_HUMAN	MAPK1	P28482	Mitogen-activated protein kinase 1 (MAP kinase 1) (MAPK 1) (EC 2.7.11.	20	17	7		2	8	Y
LKHA4_HUMAN	RAB3B_HUMAN	RAB3B	P20337	Ras-related protein Rab-3B	23.7	17		6		8	Y
CDK1_HUMAN (+1)	AP3D1_HUMAN	AP3D1	O14617	AP-3 complex subunit delta-1 (AP-3 complex subunit delta) (Adapter-rel	7.63	17	4	3		8	Y
A8KAJ3_HUMAN (+2)	A8K2I7_HUMAN	A8K2I7_HUMAN	A8K2I7	cDNA FLJ76072, highly similar to Homo sapiens GIPC PDZ domain containi	23.1	17	7	2		8
GOGA7_HUMAN	RS20_HUMAN	RPS20	P60866	40S ribosomal protein S20	19.3	17	4	2	6	7	Y
Q9BQQ5_HUMAN	B4DSD7_HUMAN	B4DSD7_HUMAN	B4DSD7	cDNA FLJ55863, highly similar to Serine/threonine-protein phosphatase	8.77	17		5	3	7
B4DVS0_HUMAN (+3)	RS26_HUMAN	RPS26	P62854	40S ribosomal protein S26	40	17	5	3	2	7	Y
FXR1_HUMAN	JAK1_HUMAN	JAK1	P23458	Tyrosine-protein kinase JAK1 (EC 2.7.10.2) (Janus kinase 1) (JAK-1)	5.2	17	6	4		7	Y
B4DUI2_HUMAN (+2)	HNRDL_HUMAN	HNRNPDL	O14979	Heterogeneous nuclear ribonucleoprotein D-like (hnRNP D-like) (hnRNP D	10	17	7	1	3	6
B4DKL4_HUMAN	NICA_HUMAN	NCSTN	Q92542	Nicastrin	7.05	17	7	4	1	6	Y
D3DUZ3_HUMAN	PTK7_HUMAN	PTK7	Q13308	Inactive tyrosine-protein kinase 7 (Colon carcinoma kinase 4) (CCK-4)	4.95	17	2	9		6	Y
NPC1_HUMAN (+1)	SCRN1_HUMAN	SCRN1	Q12765	Secernin-1	9.9	17	11			6	Y
ASNS_HUMAN	SMD1_HUMAN	SNRPD1	P62314	Small nuclear ribonucleoprotein Sm D1 (Sm-D1) (Sm-D autoantigen) (snRN	20.2	17	7	2	4	5	Y
LRP1_HUMAN	BGAL_HUMAN	GLB1	P16278	Beta-galactosidase (EC 3.2.1.23) (Acid beta-galactosidase) (Lactase) (	6.35	17	5		8	4	Y
J3KTE4_HUMAN (+3)	B4DLC0_HUMAN	PCBP2	B4DLC0	Poly(rC)-binding protein 2 (cDNA FLJ58476, highly similar to Poly(rC)-	14.3	17	5	3	5	4	Y
A8K8K1_HUMAN (+1)	B7Z7F0_HUMAN	B7Z7F0_HUMAN	B7Z7F0	cDNA FLJ56420, highly similar to Aspartyl aminopeptidase (EC 3.4.11.21	7.71	17	5	2	7	3
E7EVA0_HUMAN	B2RAH7_HUMAN	B2RAH7_HUMAN	B2RAH7	cDNA, FLJ94921, highly similar to Homo sapiens prolyl endopeptidase (P	6.48	17	7	1	6	3
Q53HL1_HUMAN	SUCB2_HUMAN	SUCLG2	Q96I99	Succinyl-CoA ligase [GDP-forming] subunit beta, mitochondrial (EC 6.2.	12.5	17	10	1	3	3	Y
D3YTB1_HUMAN (+2)	B3KPN7_HUMAN	B3KPN7_HUMAN	B3KPN7	cDNA FLJ32002 fis, clone NT2RP7009394, highly similar to Exocyst compl	6.17	17	7	8		2
R4N3C5_HUMAN	B2MG_HUMAN	B2M	P61769	Beta-2-microglobulin [Cleaved into: Beta-2-microglobulin form pI 5.3]	25.2	17	13	3		2	Y
RS26_HUMAN	CYBP_HUMAN	CACYBP	Q9HB71	Calcyclin-binding protein (CacyBP) (hCacyBP) (S100A6-binding protein)	18.9	17	9	2	4	1	Y
PPAC_HUMAN (+1)	IBP7_HUMAN	IGFBP7	Q16270	Insulin-like growth factor-binding protein 7 (IBP-7) (IGF-binding prot	15.6	17	15		1	1	Y
MYO10_HUMAN	B7ZKL3_HUMAN	EPS8L2	B7ZKL3	EPS8L2 protein (Epidermal growth factor receptor kinase substrate 8-li	9.3	17	5	10	2		Y
FMNL_HUMAN	AT2A2_HUMAN	ATP2A2	P16615	Sarcoplasmic/endoplasmic reticulum calcium ATPase 2 (SERCA2) (SR Ca(2+	6.62	17	9	9			Y
AP3D1_HUMAN	Q4LE33_HUMAN	TNC	Q4LE33	TNC variant protein (Fragment)	4.25	16				16	Y
AT1B3_HUMAN	TSR1_HUMAN	TSR1	Q2NL82	Pre-rRNA-processing protein TSR1 homolog	8.83	16			1	15	Y
KIF14_HUMAN	TOP2A_HUMAN	TOP2A	P11388	DNA topoisomerase 2-alpha (EC 5.99.1.3) (DNA topoisomerase II, alpha i	6.14	16	1			15	Y
B4DS24_HUMAN (+2)	B4DTL2_HUMAN	RASA1	B4DTL2	Ras GTPase-activating protein 1 (cDNA FLJ53191, highly similar to Ras	11.7	16	2	1		14	Y
P4HA1_HUMAN	B4DHJ3_HUMAN	B4DHJ3_HUMAN	B4DHJ3	DNA-directed RNA polymerase (EC 2.7.7.6)	10	16	1		2	13
ITPA_HUMAN	Q53GF0_HUMAN	Q53GF0_HUMAN	Q53GF0	Cytidine 5'-monophosphate N-acetylneuraminic acid synthetase variant (	14.1	16	2		2	12
INO1_HUMAN	RAB23_HUMAN	RAB23	Q9ULC3	Ras-related protein Rab-23	23.6	16		3		12	Y
MPP6_HUMAN	SMC4_HUMAN	SMC4	Q9NTJ3	Structural maintenance of chromosomes protein 4 (SMC protein 4) (SMC-4	9.47	16	2		6	10	Y
PRP19_HUMAN	KNTC1_HUMAN	KNTC1	P50748	Kinetochore-associated protein 1 (Rough deal homolog) (HsROD) (Rod) (h	3.44	16	1		5	10	Y
B8QFA1_HUMAN (+1)	Q9BRV4_HUMAN	VAMP3	Q9BRV4	Vesicle-associated membrane protein 3 (Cellubrevin)	33	16	3	3		10	Y
AP2M1_HUMAN (+1)	RAC2_HUMAN	RAC2	P15153	Ras-related C3 botulinum toxin substrate 2 (GX) (Small G protein) (p21	23.4	16	6	1		10	Y
B2R5I8_HUMAN	BCAT1_HUMAN	BCAT1	P54687	Branched-chain-amino-acid aminotransferase, cytosolic (BCAT(c)) (EC 2.	9.84	16	5	1		10	Y
TRM6_HUMAN	Q59F99_HUMAN	Q59F99_HUMAN	Q59F99	Staufen isoform b variant (Fragment)	8.46	16	6			10
B4DN67_HUMAN (+1)	PP1R7_HUMAN	PPP1R7	Q15435	Protein phosphatase 1 regulatory subunit 7 (Protein phosphatase 1 regu	13.3	16	5		3	8	Y
B4DJB4_HUMAN (+2)	ANO6_HUMAN	ANO6	Q4KMQ2	Anoctamin-6 (Small-conductance calcium-activated nonselective cation c	3.41	16	5	4		8	Y
B2R6F5_HUMAN (+1)	Q5LJA0_HUMAN	TROVE2	Q5LJA0	60 kDa SS-A/Ro ribonucleoprotein (TROVE domain family, member 2, isofo	9.71	16	9			7	Y
ACSL3_HUMAN (+2)	Q59EH7_HUMAN	Q59EH7_HUMAN	Q59EH7	DnaJ (Hsp40) homolog, subfamily C, member 7 variant (Fragment)	9.32	16	5		5	6
B9A018_HUMAN (+1)	VPS4A_HUMAN	VPS4A	Q9UN37	Vacuolar protein sorting-associated protein 4A (EC 3.6.4.6) (Protein S	11.7	16	5		3	6	Y
CO1A2_HUMAN	B4DF70_HUMAN	B4DF70_HUMAN	B4DF70	cDNA FLJ60461, highly similar to Peroxiredoxin-2 (EC 1.11.1.15)	27.3	16	2	8	1	6
FARP1_HUMAN	F8VXU5_HUMAN	VPS29	F8VXU5	Vacuolar protein sorting-associated protein 29	10.7	16	5	2	3	5	Y
B2RD51_HUMAN	A8MYQ9_HUMAN	RAB34	A8MYQ9	Ras-related protein Rab-34, isoform NARR	20.8	16	8	3		5	Y
B3KRN4_HUMAN	B5LY71_HUMAN	UMPS	B5LY71	Uridine monophosphate synthetase isoform I	10	16	5	2	5	4	Y
HD_HUMAN	A8K8A4_HUMAN	A8K8A4_HUMAN	A8K8A4	cDNA FLJ77640, highly similar to Homo sapiens copine II (CPNE2), mRNA	7.3	16	6	4	2	4
A1L471_HUMAN	B2RBH6_HUMAN	B2RBH6_HUMAN	B2RBH6	cDNA, FLJ95513, highly similar to Homo sapiens cyclin fold protein 1 (	12.6	16	9	4		4
DDX21_HUMAN	E2AK2_HUMAN	EIF2AK2	P19525	Interferon-induced, double-stranded RNA-activated protein kinase (EC 2	11.3	16	9	2		4	Y
A8K4T9_HUMAN	AL1A2_HUMAN	ALDH1A2	O94788	Retinal dehydrogenase 2 (RALDH 2) (RalDH2) (EC 1.2.1.36) (Aldehyde deh	17.4	16		8	4	3	Y
SMD1_HUMAN	B4DM33_HUMAN	B4DM33_HUMAN	B4DM33	cDNA FLJ52068, highly similar to Microtubule-associated protein RP/EB	13.9	16	8	4	4	3
HELZ2_HUMAN	Q6NZ61_HUMAN	RHEB	Q6NZ61	Ras homolog enriched in brain	33.2	16	9	2	2	3	Y
CBPE_HUMAN	VATE1_HUMAN	ATP6V1E1	P36543	V-type proton ATPase subunit E 1 (V-ATPase subunit E 1) (V-ATPase 31 k	11.1	16	6	6	1	3	Y
EMC1_HUMAN	B4DKZ2_HUMAN	B4DKZ2_HUMAN	B4DKZ2	cDNA FLJ56653, highly similar to Ribosomal protein S6 kinase alpha-3 (	11	16	4		10	2
CNOT1_HUMAN	PCBP1_HUMAN	PCBP1	Q15365	Poly(rC)-binding protein 1 (Alpha-CP1) (Heterogeneous nuclear ribonucl	15.2	16	4	3	7	2	Y
PTK7_HUMAN	GNPI1_HUMAN	GNPDA1	P46926	Glucosamine-6-phosphate isomerase 1 (EC 3.5.99.6) (Glucosamine-6-phosp	18.7	16	6	7	2	1	Y
PSA2_HUMAN	B7ZKT9_HUMAN	KIAA1033	B7ZKT9	KIAA1033 protein	4.51	16	10	4	1	1	Y
CHIP_HUMAN	PCSK9_HUMAN	PCSK9	Q8NBP7	Proprotein convertase subtilisin/kexin type 9 (EC 3.4.21.-) (Neural ap	6.65	16			16		Y
A8K0J3_HUMAN (+1)	B2R514_HUMAN	B2R514_HUMAN	B2R514	cDNA, FLJ92300, Homo sapiens COP9 subunit 6 (MOV34 homolog, 34 kD) (CO	10.4	16	4		12
FBN2_HUMAN	Q53HF3_HUMAN	Q53HF3_HUMAN	Q53HF3	Galactosidase, alpha variant (Fragment)	9.56	16	7		10
TIMP2_HUMAN	NIT2_HUMAN	NIT2	Q9NQR4	Omega-amidase NIT2 (EC 3.5.1.3) (Nitrilase homolog 2)	26.8	16	9		7		Y
PCBP1_HUMAN	MRP3_HUMAN	ABCC3	O15438	Canalicular multispecific organic anion transporter 2 (ATP-binding cas	6.68	16	13		3		Y
B3KQ33_HUMAN (+1)	PHB_HUMAN	PHB	P35232	Prohibitin	30.9	16	6	9			Y
CDC37_HUMAN	B4DKL4_HUMAN	LSR	B4DKL4	Lipolysis-stimulated lipoprotein receptor (cDNA FLJ55699, highly simil	13.4	16	13	3			Y
OSBL3_HUMAN	DDX60_HUMAN	DDX60	Q8IY21	Probable ATP-dependent RNA helicase DDX60 (EC 3.6.4.13) (DEAD box prot	5.26	16	18				Y
NAGK_HUMAN	Q59EJ5_HUMAN	Q59EJ5_HUMAN	Q59EJ5	Glutathione S-transferase M3 variant (Fragment)	26.4	16	16
KPRA_HUMAN	A8K6K7_HUMAN	A8K6K7_HUMAN	A8K6K7	cDNA FLJ76881, highly similar to Homo sapiens glycogen synthase 1 (mus	5.83	15	1		2	12
CYBP_HUMAN	B3KRM2_HUMAN	B3KRM2_HUMAN	B3KRM2	Serine/threonine-protein phosphatase (EC 3.1.3.16)	12.9	15	3		1	11
B3KY63_HUMAN	ATS1_HUMAN	ADAMTS1	Q9UHI8	A disintegrin and metalloproteinase with thrombospondin motifs 1 (ADAM	6.1	15		4		11	Y
VAC14_HUMAN	B4DZJ7_HUMAN	B4DZJ7_HUMAN	B4DZJ7	Transcription elongation factor SPT5	7.14	15			6	9
B2RAH7_HUMAN (+2)	J3KT73_HUMAN	RPL38	J3KT73	60S ribosomal protein L38	39.1	15	6			9	Y
B2R514_HUMAN (+2)	A8K3W4_HUMAN	A8K3W4_HUMAN	A8K3W4	cDNA FLJ75163, highly similar to Homo sapiens heterogeneous nuclear ri	7.28	15			8	8
Q59EZ3_HUMAN	ITB5_HUMAN	ITGB5	P18084	Integrin beta-5	5.63	15	4		3	8	Y
F8W9Y0_HUMAN (+2)	F5GX77_HUMAN	TRMT112	F5GX77	tRNA methyltransferase 112 homolog	26.4	15	4	1	2	8	Y
Q53F48_HUMAN	B4DN89_HUMAN	SFRS2	B4DN89	Serine/arginine-rich-splicing factor 2 (Splicing factor, arginine/seri	19.6	15	6		1	8
F8VXU5_HUMAN	AP1M1_HUMAN	AP1M1	Q9BXS5	AP-1 complex subunit mu-1 (AP-mu chain family member mu1A) (Adapter-re	5.67	15	4	1	5	6	Y
MICA3_HUMAN	BUB3_HUMAN	BUB3	O43684	Mitotic checkpoint protein BUB3	15.2	15	4		5	6	Y
SMC1A_HUMAN	ELAV1_HUMAN	ELAVL1	Q15717	ELAV-like protein 1 (Hu-antigen R) (HuR)	15	15	5		4	6	Y
B2RB07_HUMAN (+3)	KPRA_HUMAN	PRPSAP1	Q14558	Phosphoribosyl pyrophosphate synthase-associated protein 1 (PRPP synth	19.4	15	3		7	5	Y
B4DXC4_HUMAN (+1)	ASNS_HUMAN	ASNS	P08243	Asparagine synthetase [glutamine-hydrolyzing] (EC 6.3.5.4) (Cell cycle	9.45	15	5		6	5	Y
G3BP2_HUMAN	AACS_HUMAN	AACS	Q86V21	Acetoacetyl-CoA synthetase (EC 6.2.1.16) (Acyl-CoA synthetase family m	5.51	15	5		4	5	Y
B2RDD7_HUMAN	J3K000_HUMAN	PEPD	J3K000	PEPD protein	5.27	15	4	3	4	4	Y
K0020_HUMAN	CPNS1_HUMAN	CAPNS1	P04632	Calpain small subunit 1 (CSS1) (Calcium-activated neutral proteinase s	10.8	15	7	3	2	4	Y
GLMN_HUMAN	PUR8_HUMAN	ADSL	P30566	Adenylosuccinate lyase (ASL) (EC 4.3.2.2) (Adenylosuccinase) (ASase)	15.7	15	9	1	2	4	Y
TRI25_HUMAN	B3KRY3_HUMAN	B3KRY3_HUMAN	B3KRY3	cDNA FLJ35079 fis, clone PLACE6005283, highly similar to Lysosome-asso	9.87	15	6	5		4
A8K556_HUMAN (+1)	D3DNI3_HUMAN	PFN2	D3DNI3	Profilin (Fragment)	10.6	15	4	2	6	3	Y
B2R6A3_HUMAN	MCA3_HUMAN	EEF1E1	O43324	Eukaryotic translation elongation factor 1 epsilon-1 (Aminoacyl tRNA s	12.1	15	4	3	5	3	Y
NID2_HUMAN	EIF3K_HUMAN	EIF3K	Q9UBQ5	Eukaryotic translation initiation factor 3 subunit K (eIF3k) (Eukaryot	13.3	15	10		4	3	Y
A8KAP9_HUMAN	Q53GF9_HUMAN	Q53GF9_HUMAN	Q53GF9	Full-length cDNA 5-PRIME end of clone CS0DF013YM24 of Fetal brain of H	16	15	9	3		3
RFC4_HUMAN	ACPH_HUMAN	APEH	P13798	Acylamino-acid-releasing enzyme (AARE) (EC 3.4.19.1) (Acyl-peptide hyd	7.79	15	2	3	9	2	Y
FHOD1_HUMAN	VP26A_HUMAN	VPS26A	O75436	Vacuolar protein sorting-associated protein 26A (Vesicle protein sorti	18.7	15	7	3	2	2	Y
PLXD1_HUMAN	LTOR1_HUMAN	LAMTOR1	Q6IAA8	Ragulator complex protein LAMTOR1 (Late endosomal/lysosomal adaptor an	30.4	15	3	10		2	Y
Q6NZ61_HUMAN (+1)	Q59GU6_HUMAN	Q59GU6_HUMAN	Q59GU6	Sorting nexin 1 isoform a variant (Fragment)	12.7	15	1	6	6	1
EXOC1_HUMAN	A8K556_HUMAN	A8K556_HUMAN	A8K556	cDNA FLJ78217	5.6	15	2	8	4	1
CPNS1_HUMAN	EXT2_HUMAN	EXT2	Q93063	Exostosin-2 (EC 2.4.1.224) (EC 2.4.1.225) (Glucuronosyl-N-acetylglucos	10.3	15	10	3	1	1	Y
UAP1_HUMAN	S12A2_HUMAN	SLC12A2	P55011	Solute carrier family 12 member 2 (Basolateral Na-K-Cl symporter) (Bum	8.75	15	2		14		Y
MAGD2_HUMAN	B3KUZ8_HUMAN	B3KUZ8_HUMAN	B3KUZ8	Aspartate aminotransferase (EC 2.6.1.1)	11.3	15	5	3	7
SRP68_HUMAN	F5H365_HUMAN	SEC23A	F5H365	Protein transport protein Sec23A	9.51	15	9	3	4		Y
ATM_HUMAN	B4DND4_HUMAN	B4DND4_HUMAN	B4DND4	cDNA FLJ50588, highly similar to Gamma-glutamyltransferase 5 (EC 2.3.2	18.4	15	16
ADK_HUMAN (+1)	ISG15_HUMAN	ISG15	P05161	Ubiquitin-like protein ISG15 (Interferon-induced 15 kDa protein) (Inte	30.9	15	15				Y
B3KUK2_HUMAN (+2)	B2R888_HUMAN	B2R888_HUMAN	B2R888	Monocyte differentiation antigen CD14 (Myeloid cell-specific leucine-r	14.1	15	15
D3DUL8_HUMAN (+1)	GLMN_HUMAN	GLMN	Q92990	Glomulin (FK506-binding protein-associated protein) (FAP) (FKBP-associ	9.93	14				14	Y
TMM43_HUMAN	AT8B1_HUMAN	ATP8B1	O43520	Probable phospholipid-transporting ATPase IC (EC 3.6.3.1) (ATPase clas	5.04	14		1		13	Y
PTGR1_HUMAN	B4DYK6_HUMAN	B4DYK6_HUMAN	B4DYK6	cDNA FLJ56887, highly similar to Homo sapiens guanine nucleotide bindi	10.1	14	1			13
I3L397_HUMAN (+2)	D3YTB1_HUMAN	RPL32	D3YTB1	60S ribosomal protein L32 (Fragment)	18	14	5			12	Y
H31T_HUMAN	FBRL_HUMAN	FBL	P22087	rRNA 2'-O-methyltransferase fibrillarin (EC 2.1.1.-) (34 kDa nucleolar	13.4	14	4			10	Y
MCA3_HUMAN	VAC14_HUMAN	VAC14	Q08AM6	Protein VAC14 homolog (Tax1-binding protein 2)	8.7	14	2	3	1	9	Y
PUR8_HUMAN (+1)	SYFA_HUMAN	FARSA	Q9Y285	Phenylalanine--tRNA ligase alpha subunit (EC 6.1.1.20) (CML33) (Phenyl	6.3	14	4		3	8	Y
2ABA_HUMAN	ELP3_HUMAN	ELP3	Q9H9T3	Elongator complex protein 3 (hELP3) (EC 2.3.1.48)	6.76	14	4		2	8	Y
PLAP_HUMAN	SERC_HUMAN	PSAT1	Q9Y617	Phosphoserine aminotransferase (EC 2.6.1.52) (Phosphohydroxythreonine	16.8	14	6		1	8	Y
A8MUS3_HUMAN	B5BU83_HUMAN	STMN1	B5BU83	Stathmin	18.1	14	2	4		8	Y
Q5HYG7_HUMAN	SRPX_HUMAN	SRPX	P78539	Sushi repeat-containing protein SRPX	11.9	14	4	2		8	Y
MLEC_HUMAN	CDK6_HUMAN	CDK6	Q00534	Cyclin-dependent kinase 6 (EC 2.7.11.22) (Cell division protein kinase	11.7	14	3			8	Y
G3V5R9_HUMAN (+3)	ITPA_HUMAN	ITPA	Q9BY32	Inosine triphosphate pyrophosphatase (ITPase) (Inosine triphosphatase)	24.2	14	4		4	7	Y
F120C_HUMAN	CSK2B_HUMAN	CSNK2B	P67870	Casein kinase II subunit beta (CK II beta) (Phosvitin) (Protein G5a)	14.4	14	6		3	7	Y
ATG3_HUMAN	RL35A_HUMAN	RPL35A	P18077	60S ribosomal protein L35a (Cell growth-inhibiting gene 33 protein)	26.4	14	2	2	4	6	Y
J3KR97_HUMAN (+1)	FUBP2_HUMAN	KHSRP	Q92945	Far upstream element-binding protein 2 (FUSE-binding protein 2) (KH ty	6.75	14	4		4	6	Y
OASL_HUMAN	DHSO_HUMAN	SORD	Q00796	Sorbitol dehydrogenase (EC 1.1.1.14) (L-iditol 2-dehydrogenase)	9.24	14	3	2	3	6	Y
B3KMC9_HUMAN (+3)	D3DUL8_HUMAN	KIAA1609	D3DUL8	KIAA1609 protein, isoform CRA_a	8.33	14	1	8		6	Y
ETUD1_HUMAN	CAB39_HUMAN	CAB39	Q9Y376	Calcium-binding protein 39 (MO25alpha) (Protein Mo25)	12.9	14	8	1		6	Y
A6NEM2_HUMAN	K7ELW0_HUMAN	PARK7	K7ELW0	Protein DJ-1	29	14	7	1		6	Y
RL35A_HUMAN	A8K7A4_HUMAN	A8K7A4_HUMAN	A8K7A4	cDNA FLJ76904, highly similar to Homo sapiens methionine adenosyltrans	7.74	14	1	2	6	5
Q53G21_HUMAN (+2)	B2R5I8_HUMAN	B2R5I8_HUMAN	B2R5I8	cDNA, FLJ92490, highly similar to Homo sapiens RAB32, member RAS oncog	9.78	14	2	3	4	5
API5_HUMAN	B4DEK8_HUMAN	B4DEK8_HUMAN	B4DEK8	cDNA FLJ53721, highly similar to Tetraspanin-3	7.44	14	3	3	3	5
ABHEB_HUMAN (+2)	UBP7_HUMAN	USP7	Q93009	Ubiquitin carboxyl-terminal hydrolase 7 (EC 3.4.19.12) (Deubiquitinati	4.54	14	5	1	4	4	Y
BIRC6_HUMAN	G3BP2_HUMAN	G3BP2	Q9UN86	Ras GTPase-activating protein-binding protein 2 (G3BP-2) (GAP SH3 doma	3.53	14	7		4	4	Y
A5PKX5_HUMAN (+1)	B2RCJ6_HUMAN	B2RCJ6_HUMAN	B2RCJ6	cDNA, FLJ96114, highly similar to Homo sapiens bromodomain and WD repe	3.1	14	6		4	4
CUL1_HUMAN	AHSA1_HUMAN	AHSA1	O95433	Activator of 90 kDa heat shock protein ATPase homolog 1 (AHA1) (p38)	7.99	14	8		1	4	Y
PSME4_HUMAN	A8K0J3_HUMAN	A8K0J3_HUMAN	A8K0J3	cDNA FLJ76732, highly similar to Homo sapiens TAO kinase 3 (TAOK3), mR	5.57	14	7	1		4
B4DHJ3_HUMAN	E9PLA9_HUMAN	CAPRIN1	E9PLA9	Caprin-1 (Fragment)	18.3	14	9		2	3	Y
B4DTZ8_HUMAN	H0Y626_HUMAN	H0Y626_HUMAN	H0Y626	Uncharacterized protein	5.67	14			12	2
TR10A_HUMAN	E9M4D4_HUMAN	HBA1	E9M4D4	Hemoglobin alpha-1 globin chain (Fragment)	49	14	6		7	2	Y
D3DQ69_HUMAN (+1)	NPC1_HUMAN	NPC1	O15118	Niemann-Pick C1 protein	5.79	14	6	7		2	Y
RAC2_HUMAN	TRIO_HUMAN	TRIO	O75962	Triple functional domain protein (EC 2.7.11.1) (PTPRF-interacting prot	3.68	14	12			2	Y
Q71UH4_HUMAN (+1)	BZW2_HUMAN	BZW2	Q9Y6E2	Basic leucine zipper and W2 domain-containing protein 2	9.79	14	8	1	4	1	Y
SPRE_HUMAN	B7ZKQ9_HUMAN	SCARB1	B7ZKQ9	SCARB1 protein (Scavenger receptor class B member 1)	11	14	7	3	4		Y
B2R7C5_HUMAN (+2)	SQSTM_HUMAN	SQSTM1	Q13501	Sequestosome-1 (EBI3-associated protein of 60 kDa) (EBIAP) (p60) (Phos	13.4	14	6	5	3		Y
EDC4_HUMAN	CHRD1_HUMAN	CHORDC1	Q9UHD1	Cysteine and histidine-rich domain-containing protein 1 (CHORD domain-	16	14	12		2		Y
A8K6H1_HUMAN	D3DQU2_HUMAN	TPP1	D3DQU2	Tripeptidyl peptidase I, isoform CRA_a	11.2	14	2	10	1		Y
B7Z5L6_HUMAN (+1)	PSG4_HUMAN	PSG4	Q00888	Pregnancy-specific beta-1-glycoprotein 4 (PS-beta-G-4) (PSBG-4) (Pregn	11.9	14		15
B3KRS5_HUMAN (+2)	TINAL_HUMAN	TINAGL1	Q9GZM7	Tubulointerstitial nephritis antigen-like (Glucocorticoid-inducible pr	16.1	14	11	3			Y
B4DP09_HUMAN (+2)	LAMC2_HUMAN	LAMC2	Q13753	Laminin subunit gamma-2 (Cell-scattering factor 140 kDa subunit) (CSF	9.3	14	14	1			Y
C9JAB2_HUMAN (+1)	SAA1_HUMAN	SAA1	P0DJI8	Serum amyloid A-1 protein (SAA) [Cleaved into: Amyloid protein A (Amyl	50	14	19				Y
METK2_HUMAN	P4HA1_HUMAN	P4HA1	P13674	Prolyl 4-hydroxylase subunit alpha-1 (4-PH alpha-1) (EC 1.14.11.2) (Pr	10.7	14	14				Y
AACS_HUMAN	Q5HYG7_HUMAN	DKFZp686M24262	Q5HYG7	Putative uncharacterized protein DKFZp686M24262	20	13				13
ANR17_HUMAN	B3GQE6_HUMAN	DDX27	B3GQE6	DEAD box polypeptide 27	10.8	13				13	Y
DHAK_HUMAN	K7ERP4_HUMAN	GPX4	K7ERP4	Glutathione peroxidase (Fragment)	32.3	13				13	Y
A8K897_HUMAN (+1)	B2R7C2_HUMAN	B2R7C2_HUMAN	B2R7C2	cDNA, FLJ93375, highly similar to Homo sapiens ZW10, kinetochore assoc	6.8	13		1	2	11
CND3_HUMAN (+1)	DNJA2_HUMAN	DNAJA2	O60884	DnaJ homolog subfamily A member 2 (Cell cycle progression restoration	10.4	13	2		2	11	Y
A8K690_HUMAN (+1)	OSBL3_HUMAN	OSBPL3	Q9H4L5	Oxysterol-binding protein-related protein 3 (ORP-3) (OSBP-related prot	7.22	13	1	1		11	Y
IF6_HUMAN	CSK22_HUMAN	CSNK2A2	P19784	Casein kinase II subunit alpha' (CK II alpha') (EC 2.7.11.1)	15.4	13			4	10	Y
ILK_HUMAN	B7Z6F7_HUMAN	B7Z6F7_HUMAN	B7Z6F7	cDNA FLJ61705, highly similar to Symplekin	4.4	13			3	10
DEK_HUMAN	B3KTJ9_HUMAN	B3KTJ9_HUMAN	B3KTJ9	cDNA FLJ38393 fis, clone FEBRA2007212	9.53	13			5	9
A9JR72_HUMAN	MTOR_HUMAN	MTOR	P42345	Serine/threonine-protein kinase mTOR (EC 2.7.11.1) (FK506-binding prot	2.75	13	5			9	Y
MSLN_HUMAN	VASP_HUMAN	VASP	P50552	Vasodilator-stimulated phosphoprotein (VASP)	10	13	2	2	3	8	Y
NTPCR_HUMAN (+1)	AIMP1_HUMAN	AIMP1	Q12904	Aminoacyl tRNA synthase complex-interacting multifunctional protein 1	14.1	13	5		1	8	Y
FAT1_HUMAN	L2GL1_HUMAN	LLGL1	Q15334	Lethal(2) giant larvae protein homolog 1 (LLGL) (DLG4) (Hugl-1) (Human	7.52	13	2	4		7	Y
A8K6K7_HUMAN (+2)	CBX3_HUMAN	CBX3	Q13185	Chromobox protein homolog 3 (HECH) (Heterochromatin protein 1 homolog	16.4	13	5	2		7	Y
SR140_HUMAN	ARAP1_HUMAN	ARAP1	Q96P48	Arf-GAP with Rho-GAP domain, ANK repeat and PH domain-containing prote	4.21	13	5	1		7	Y
TRIO_HUMAN	RS11_HUMAN	RPS11	P62280	40S ribosomal protein S11	42.4	13	6			7	Y
B4DLC3_HUMAN (+2)	CDC37_HUMAN	CDC37	Q16543	Hsp90 co-chaperone Cdc37 (Hsp90 chaperone protein kinase-targeting sub	7.41	13	3	4		6	Y
A8K5L5_HUMAN	G3V4W4_HUMAN	GNPNAT1	G3V4W4	Glucosamine 6-phosphate N-acetyltransferase (Fragment)	17.8	13	2		6	5	Y
B4E290_HUMAN (+2)	CYTB_HUMAN	CSTB	P04080	Cystatin-B (CPI-B) (Liver thiol proteinase inhibitor) (Stefin-B)	24.5	13	3	5		5	Y
Q59EH7_HUMAN	RL35_HUMAN	RPL35	P42766	60S ribosomal protein L35	22	13	9			5	Y
H9KV59_HUMAN	DNJA1_HUMAN	DNAJA1	P31689	DnaJ homolog subfamily A member 1 (DnaJ protein homolog 2) (HSDJ) (Hea	11.8	13	2	1	6	4	Y
GSH0_HUMAN	CASP8_HUMAN	CASP8	Q14790	Caspase-8 (CASP-8) (EC 3.4.22.61) (Apoptotic cysteine protease) (Apopt	7.31	13	7		2	4	Y
SYFA_HUMAN	B2R7M3_HUMAN	B2R7M3_HUMAN	B2R7M3	cDNA, FLJ93510, highly similar to Homo sapiens JTV1 gene (JTV1), mRNA	12.2	13	8	1		4
A16A1_HUMAN	ARC1B_HUMAN	ARPC1B	O15143	Actin-related protein 2/3 complex subunit 1B (Arp2/3 complex 41 kDa su	12.4	13	5	3	3	3	Y
D6RER5_HUMAN	EF1B_HUMAN	EEF1B2	P24534	Elongation factor 1-beta (EF-1-beta)	12.4	13	4	4	2	3	Y
TEX10_HUMAN	D6RER5_HUMAN	Sep-11	D6RER5	Septin-11	5.09	13	4	4	2	3	Y
SRPX_HUMAN	GOGA7_HUMAN	GOLGA7	Q7Z5G4	Golgin subfamily A member 7 (Golgi complex-associated protein of 16 kD	19	13	6	4		3	Y
LPIN3_HUMAN	B2R6F5_HUMAN	B2R6F5_HUMAN	B2R6F5	cDNA, FLJ92928, highly similar to Homo sapiens retinitis pigmentosa 2	9.71	13	9	1		3
PLCB3_HUMAN	EPHB4_HUMAN	EPHB4	P54760	Ephrin type-B receptor 4 (EC 2.7.10.1) (Hepatoma transmembrane kinase)	6.99	13	8			3	Y
F2Z2E2_HUMAN (+1)	B5MBZ0_HUMAN	EML4	B5MBZ0	Echinoderm microtubule-associated protein-like 4	3.73	13			11	2	Y
QCR2_HUMAN	B4E2J3_HUMAN	PRSS23	B4E2J3	Serine protease 23 (cDNA FLJ51190, highly similar to Serine protease 2	9.4	13	4	2	4	2	Y
FBRL_HUMAN	CAV1_HUMAN	CAV1	Q03135	Caveolin-1	24.2	13	10	1		2	Y
E9PS74_HUMAN	ABHEB_HUMAN	ABHD14B	Q96IU4	Alpha/beta hydrolase domain-containing protein 14B (Abhydrolase domain	17.6	13	9	3		1	Y
J3KQ32_HUMAN	DIAP1_HUMAN	DIAPH1	O60610	Protein diaphanous homolog 1 (Diaphanous-related formin-1) (DRF1)	5.82	13	12	1		1	Y
PDS5A_HUMAN	B7Z670_HUMAN	B7Z670_HUMAN	B7Z670	cDNA FLJ61703, highly similar to Neuronal cell adhesion molecule (Frag	5.98	13			13
PROS_HUMAN	PSB6_HUMAN	PSMB6	P28072	Proteasome subunit beta type-6 (EC 3.4.25.1) (Macropain delta chain) (	21.3	13	2	1	9		Y
AK1A1_HUMAN	B4E3Q1_HUMAN	CLSTN1	B4E3Q1	Calsyntenin-1 (cDNA FLJ61580, highly similar to Calsyntenin-1)	4.47	13	3	3	7		Y
B0YIW6_HUMAN (+2)	B4DDM5_HUMAN	B4DDM5_HUMAN	B4DDM5	cDNA FLJ53298, highly similar to Peroxisomal multifunctional enzyme ty	6	13	3	5	4
PNPH_HUMAN (+1)	B7Z3P1_HUMAN	TBCE	B7Z3P1	Tubulin-specific chaperone E (cDNA FLJ59210, highly similar to Tubulin	7.96	13	9		4		Y
F8W6I7_HUMAN (+1)	B3KS98_HUMAN	EIF3H	B3KS98	Eukaryotic translation initiation factor 3 subunit H (eIF3h) (Eukaryot	7.38	13	9		4		Y
Q59EC0_HUMAN	B3KQQ3_HUMAN	B3KQQ3_HUMAN	B3KQQ3	cDNA PSEC0016 fis, clone NT2RM1001076, highly similar to Procollagen-l	12.6	13	9		4
B3KM47_HUMAN	PROS_HUMAN	PROS1	P07225	Vitamin K-dependent protein S	8.14	13		12	1		Y
E7ES43_HUMAN	F5GY37_HUMAN	PHB2	F5GY37	Prohibitin-2	22.8	13	6	7			Y
DHX58_HUMAN	H3BRY5_HUMAN	SULT1A1	H3BRY5	Sulfotransferase 1A1 (Fragment)	13.9	13		4			Y
RAB5B_HUMAN	PDIA4_HUMAN	PDIA4	P13667	Protein disulfide-isomerase A4 (EC 5.3.4.1) (Endoplasmic reticulum res	13.6	13	11	2			Y
TINAL_HUMAN	INO1_HUMAN	ISYNA1	Q9NPH2	Inositol-3-phosphate synthase 1 (IPS 1) (EC 5.5.1.4) (Myo-inositol 1-p	7.53	13	11	1			Y
AIDA_HUMAN (+3)	ACSL3_HUMAN	ACSL3	O95573	Long-chain-fatty-acid--CoA ligase 3 (EC 6.2.1.3) (Long-chain acyl-CoA	3.89	13	7	1			Y
B4DKZ2_HUMAN (+1)	MSLN_HUMAN	MSLN	Q13421	Mesothelin (CAK1 antigen) (Pre-pro-megakaryocyte-potentiating factor)	11.9	13	13				Y
B4DW31_HUMAN (+1)	OAS2_HUMAN	OAS2	P29728	2'-5'-oligoadenylate synthase 2 ((2-5')oligo(A) synthase 2) (2-5A synt	10.3	13	13				Y
B7ZKQ9_HUMAN	STK10_HUMAN	STK10	O94804	Serine/threonine-protein kinase 10 (EC 2.7.11.1) (Lymphocyte-oriented	8.78	13	13				Y
D3DQU2_HUMAN (+2)	CMPK2_HUMAN	CMPK2	Q5EBM0	UMP-CMP kinase 2, mitochondrial (EC 2.7.4.14) (Nucleoside-diphosphate	12.9	13	13				Y
A7MD03_HUMAN (+1)	B1PL87_HUMAN	B1PL87_HUMAN	B1PL87	Bid (Fragment)	22.1	13	13
B4DDM5_HUMAN (+1)	B4DZC0_HUMAN	B4DZC0_HUMAN	B4DZC0	cDNA FLJ51771, highly similar to SWI/SNF-related matrix-associatedacti	4.72	12				13
B3KMR5_HUMAN (+1)	SYDM_HUMAN	DARS2	Q6PI48	Aspartate--tRNA ligase, mitochondrial (EC 6.1.1.12) (Aspartyl-tRNA syn	9.3	12			1	12	Y
DC1L1_HUMAN	O76046_HUMAN	SKI2W	O76046	Putative RNA helicase Ski2w	7.87	12	1			12
AT2C1_HUMAN (+1)	A8K548_HUMAN	A8K548_HUMAN	A8K548	cDNA FLJ75008, highly similar to Homo sapiens proline-, glutamic acid-	4.6	12				12
HP1B3_HUMAN	2A5E_HUMAN	PPP2R5E	Q16537	Serine/threonine-protein phosphatase 2A 56 kDa regulatory subunit epsi	9.21	12	2			11	Y
Q52NV4_HUMAN (+1)	Q71UH4_HUMAN	TOP2B	Q71UH4	DNA topoisomerase 2 (EC 5.99.1.3) (Fragment)	4.51	12	1			11	Y
RL36_HUMAN	UN45A_HUMAN	UNC45A	Q9H3U1	Protein unc-45 homolog A (Unc-45A) (GCUNC-45) (Smooth muscle cell-asso	8.79	12			2	9	Y
A8K9T8_HUMAN (+1)	FERM1_HUMAN	FERMT1	Q9BQL6	Fermitin family homolog 1 (Kindlerin) (Kindlin syndrome protein) (Kind	5.61	12		3		8	Y
CKAP5_HUMAN	NPM_HUMAN	NPM1	P06748	Nucleophosmin (NPM) (Nucleolar phosphoprotein B23) (Nucleolar protein	14.6	12	1	1	5	7	Y
KAPCB_HUMAN	MSH6_HUMAN	MSH6	P52701	DNA mismatch repair protein Msh6 (hMSH6) (G/T mismatch-binding protein	5.37	12	1		4	7	Y
CO7A1_HUMAN	A8K586_HUMAN	A8K586_HUMAN	A8K586	cDNA FLJ76822, highly similar to Homo sapiens adaptor-related protein	6.03	12		2	3	7
Q53HC3_HUMAN	A8K8K1_HUMAN	A8K8K1_HUMAN	A8K8K1	cDNA FLJ76936, highly similar to Homo sapiens RNA terminal phosphate c	10.1	12	5	1		7
EFR3A_HUMAN (+1)	B4DP09_HUMAN	B4DP09_HUMAN	B4DP09	cDNA FLJ53072, highly similar to Calponin-3	18.4	12	4	1		7
ISG15_HUMAN	ANFY1_HUMAN	ANKFY1	Q9P2R3	Ankyrin repeat and FYVE domain-containing protein 1 (Ankyrin repeats h	3.17	12			7	6	Y
RL35_HUMAN	H0Y6E7_HUMAN	RBMX	H0Y6E7	RNA-binding motif protein, X chromosome, N-terminally processed (Fragm	14.7	12	3		3	6	Y
E9PJ81_HUMAN (+2)	TBG1_HUMAN	TUBG1	P23258	Tubulin gamma-1 chain (Gamma-1-tubulin) (Gamma-tubulin complex compone	9.98	12	3		3	6	Y
OSBP1_HUMAN	F2Z2E2_HUMAN	IQGAP3	F2Z2E2	Ras GTPase-activating-like protein IQGAP3	3.78	12	3	1	2	6	Y
TR11B_HUMAN	UAP1L_HUMAN	UAP1L1	Q3KQV9	UDP-N-acetylhexosamine pyrophosphorylase-like protein 1 (EC 2.7.7.-)	7.3	12		2	1	6	Y
FUBP2_HUMAN	ZO2_HUMAN	TJP2	Q9UDY2	Tight junction protein ZO-2 (Tight junction protein 2) (Zona occludens	3.03	12	4	2		6	Y
JAK1_HUMAN	RIC8A_HUMAN	RIC8A	Q9NPQ8	Synembryn-A (Protein Ric-8A)	9.23	12	5	1		6	Y
E5RFZ8_HUMAN (+4)	CUL2_HUMAN	CUL2	Q13617	Cullin-2 (CUL-2)	3.49	12	6			6	Y
EXOC4_HUMAN (+1)	SNX5_HUMAN	SNX5	Q9Y5X3	Sorting nexin-5	10.4	12		1	6	5	Y
APLP2_HUMAN	NED4L_HUMAN	NEDD4L	Q96PU5	E3 ubiquitin-protein ligase NEDD4-like (EC 6.3.2.-) (NEDD4.2) (Nedd4-2	3.59	12	1		6	5	Y
ECHA_HUMAN	CUL1_HUMAN	CUL1	Q13616	Cullin-1 (CUL-1)	4.77	12	2		5	5	Y
PTBP1_HUMAN	E5RFZ8_HUMAN	SLC39A14	E5RFZ8	Zinc transporter ZIP14 (Fragment)	28.1	12	5	2		5	Y
A6H8Z3_HUMAN (+3)	PDLI7_HUMAN	PDLIM7	Q9NR12	PDZ and LIM domain protein 7 (LIM mineralization protein) (LMP) (Prote	10.5	12	7			5	Y
ABCF2_HUMAN (+1)	F8W7U8_HUMAN	MRE11A	F8W7U8	Double-strand break repair protein MRE11A	6.65	12	1		7	4	Y
ASPH_HUMAN	CKAP5_HUMAN	CKAP5	Q14008	Cytoskeleton-associated protein 5 (Colonic and hepatic tumor overexpre	3.54	12	3	5	1	4	Y
B7Z6F7_HUMAN (+1)	H0Y4H1_HUMAN	PTPRF	H0Y4H1	Receptor-type tyrosine-protein phosphatase F (Fragment)	5.58	12	1	7		4	Y
LAMC2_HUMAN	MMP2_HUMAN	MMP2	P08253	72 kDa type IV collagenase (EC 3.4.24.24) (72 kDa gelatinase) (Gelatin	5.3	12	2	6		4	Y
DYN1_HUMAN	PFD2_HUMAN	PFDN2	Q9UHV9	Prefoldin subunit 2	16.9	12	6	2		4	Y
D6RAX7_HUMAN	CD151_HUMAN	CD151	P48509	CD151 antigen (GP27) (Membrane glycoprotein SFA-1) (Platelet-endotheli	7.11	12	3	5	1	3	Y
FUBP3_HUMAN	DJB11_HUMAN	DNAJB11	Q9UBS4	DnaJ homolog subfamily B member 11 (APOBEC1-binding protein 2) (ABBP-2	11.7	12	9	1		3	Y
B4DQE1_HUMAN	PDC10_HUMAN	PDCD10	Q9BUL8	Programmed cell death protein 10 (Cerebral cavernous malformations 3 p	22.6	12	8	1		3	Y
MMP2_HUMAN	HPCL1_HUMAN	HPCAL1	P37235	Hippocalcin-like protein 1 (Calcium-binding protein BDR-1) (HLP2) (Vis	20.7	12	9			3	Y
FA98A_HUMAN (+1)	AL3B1_HUMAN	ALDH3B1	P43353	Aldehyde dehydrogenase family 3 member B1 (EC 1.2.1.5) (Aldehyde dehyd	11.1	12	2	2	6	2	Y
LMNB1_HUMAN	E9PS74_HUMAN	SLC43A3	E9PS74	Solute carrier family 43 member 3 (Fragment)	11.8	12	6	4		2	Y
A8K5M4_HUMAN (+1)	B4DFP1_HUMAN	B4DFP1_HUMAN	B4DFP1	cDNA FLJ51818, highly similar to Phosphoglucomutase-1 (EC 5.4.2.2)	11.7	12	10	1		2
B3GN61_HUMAN (+3)	SPB8_HUMAN	SERPINB8	P50452	Serpin B8 (Cytoplasmic antiproteinase 2) (CAP-2) (CAP2) (Peptidase inh	9.89	12	6			2	Y
GSHB_HUMAN	D6RAX7_HUMAN	COPS4	D6RAX7	COP9 signalosome complex subunit 4	11.2	12	3	2	6	1	Y
PI42C_HUMAN	VASN_HUMAN	VASN	Q6EMK4	Vasorin (Protein slit-like 2)	8.02	12	7	4		1	Y
ATG7_HUMAN (+1)	DYSF_HUMAN	DYSF	O75923	Dysferlin (Dystrophy-associated fer-1-like protein) (Fer-1-like protei	5.53	12	10	1		1	Y
KYNU_HUMAN	PDLI1_HUMAN	PDLIM1	O00151	PDZ and LIM domain protein 1 (C-terminal LIM domain protein 1) (Elfin)	19.5	12	11			1	Y
NUMA1_HUMAN (+1)	A8K3E4_HUMAN	A8K3E4_HUMAN	A8K3E4	cDNA FLJ78367, highly similar to Homo sapiens fibrinogen, A alpha poly	11.8	12			12
RCC2_HUMAN	CLD2_HUMAN	CLDN2	P57739	Claudin-2 (SP82)	25.2	12			12		Y
GTPB1_HUMAN	ALDR_HUMAN	AKR1B1	P15121	Aldose reductase (AR) (EC 1.1.1.21) (Aldehyde reductase) (Aldo-keto re	14.6	12	2		10		Y
UTRO_HUMAN	UBP10_HUMAN	USP10	Q14694	Ubiquitin carboxyl-terminal hydrolase 10 (EC 3.4.19.12) (Deubiquitinat	5.51	12	5		7		Y
DDX47_HUMAN (+2)	B2RCX0_HUMAN	B2RCX0_HUMAN	B2RCX0	cDNA, FLJ96345, Homo sapiens SET translocation (myeloid leukemia-assoc	13.4	12	1	5	6
LRC40_HUMAN	EPS8_HUMAN	EPS8	Q12929	Epidermal growth factor receptor kinase substrate 8	5.96	12		8	4		Y
GNPI1_HUMAN	B4E1Z4_HUMAN	CFB	B4E1Z4	Complement factor B (Uncharacterized protein) (cDNA FLJ55673, highly s	3.24	12	6	3	4		Y
B1AVU8_HUMAN (+4)	FUMH_HUMAN	FH	P07954	Fumarate hydratase, mitochondrial (Fumarase) (EC 4.2.1.2)	3.53	12	5	3	4		Y
ASM3B_HUMAN (+3)	IF2B1_HUMAN	IGF2BP1	Q9NZI8	Insulin-like growth factor 2 mRNA-binding protein 1 (IGF2 mRNA-binding	9.36	12			4		Y
DDX60_HUMAN	B3KTX4_HUMAN	B3KTX4_HUMAN	B3KTX4	cDNA FLJ38923 fis, clone NT2NE2011823, highly similar to Dynactin subu	16.7	12	9		3
A8K6G9_HUMAN (+2)	Q53HG7_HUMAN	Q53HG7_HUMAN	Q53HG7	Cortactin isoform a variant (Fragment)	8	12	3	7	2
ARPC4_HUMAN (+1)	A8K5J8_HUMAN	A8K5J8_HUMAN	A8K5J8	cDNA FLJ75066, highly similar to Homo sapiens complement component 1,	7.38	12	10	2	1
B5BU01_HUMAN (+1)	OST48_HUMAN	DDOST	P39656	Dolichyl-diphosphooligosaccharide--protein glycosyltransferase 48 kDa	10.1	12	6	7			Y
SCRIB_HUMAN	D3DQH8_HUMAN	SPARC	D3DQH8	Secreted protein, acidic, cysteine-rich (Osteonectin), isoform CRA_a	4.44	12	6	6			Y
A8K6Q6_HUMAN	CALR_HUMAN	CALR	P27797	Calreticulin (CRP55)	11	12	6	6			Y
EF1D_HUMAN	P4K2A_HUMAN	PI4K2A	Q9BTU6	Phosphatidylinositol 4-kinase type 2-alpha (EC 2.7.1.67) (Phosphatidyl	15.4	12	8	4			Y
B3KS98_HUMAN	VDAC2_HUMAN	VDAC2	P45880	Voltage-dependent anion-selective channel protein 2 (VDAC-2) (hVDAC2)	11.9	12	7	4			Y
NUDC_HUMAN	B1AVU8_HUMAN	PSAP	B1AVU8	Saposin-D	7.33	12	12	1			Y
DNJB1_HUMAN (+1)	A8KAP9_HUMAN	A8KAP9_HUMAN	A8KAP9	cDNA FLJ78448, highly similar to Homo sapiens argininosuccinate synthe	9.22	12	15
PSB6_HUMAN	KAD4_HUMAN	AK4	P27144	Adenylate kinase 4, mitochondrial (AK 4) (EC 2.7.4.10) (EC 2.7.4.6) (A	27.8	11				13	Y
ITLN1_HUMAN (+1)	EXOSX_HUMAN	EXOSC10	Q01780	Exosome component 10 (EC 3.1.13.-) (Autoantigen PM/Scl 2) (P100 polymy	11.5	11				11	Y
RS23_HUMAN	CAH9_HUMAN	CA9	Q16790	Carbonic anhydrase 9 (EC 4.2.1.1) (Carbonate dehydratase IX) (Carbonic	10	11				11	Y
MAMC2_HUMAN	CD70_HUMAN	CD70	P32970	CD70 antigen (CD27 ligand) (CD27-L) (Tumor necrosis factor ligand supe	26.9	11				11	Y
SPS2L_HUMAN	A8KAH7_HUMAN	A8KAH7_HUMAN	A8KAH7	cDNA FLJ75444, highly similar to Homo sapiens protein kinase, cAMP-dep	17.6	11				11
KAD1_HUMAN (+2)	Q86UA3_HUMAN	C12orf10	Q86UA3	Chromosome 12 open reading frame 10 (Chromosome 12 open reading frame	14.4	11			2	10	Y
FUMH_HUMAN	B9A018_HUMAN	USP39	B9A018	U4/U6.U5 tri-snRNP-associated protein 2	13.2	11			1	10	Y
GPX1_HUMAN (+1)	B4DUI2_HUMAN	B4DUI2_HUMAN	B4DUI2	cDNA FLJ61415, highly similar to Protein kinase C and casein kinase su	9.26	11	1	1		10
UBE3C_HUMAN	A8K4I1_HUMAN	A8K4I1_HUMAN	A8K4I1	cDNA FLJ75404	10.1	11		1		10
RBP2_HUMAN	B2R7B5_HUMAN	B2R7B5_HUMAN	B2R7B5	cDNA, FLJ93365, highly similar to Homo sapiens KH domain containing, R	5.42	11	1		1	9
PGM2_HUMAN	BRE_HUMAN	BRE	Q9NXR7	BRCA1-A complex subunit BRE (BRCA1/BRCA2-containing complex subunit 45	7.31	11	1		2	8	Y
A8MUB1_HUMAN (+1)	B3KQV7_HUMAN	SLC29A1	B3KQV7	Equilibrative nucleoside transporter 1 (Solute carrier family 29 (Nucl	7.85	11		3		8	Y
PURA2_HUMAN	H11_HUMAN	HIST1H1A	Q02539	Histone H1.1 (Histone H1a)	20.5	11	2	1		8	Y
A8K4G7_HUMAN	B3KMR5_HUMAN	B3KMR5_HUMAN	B3KMR5	cDNA FLJ12434 fis, clone NT2RM1000037, highly similar to Homo sapiens	3.47	11	2	1		8
ERP44_HUMAN	RFC2_HUMAN	RFC2	P35250	Replication factor C subunit 2 (Activator 1 40 kDa subunit) (A1 40 kDa	9.6	11	3			8	Y
Q9NX84_HUMAN	PTN12_HUMAN	PTPN12	Q05209	Tyrosine-protein phosphatase non-receptor type 12 (EC 3.1.3.48) (PTP-P	3.85	11	3		2	6	Y
TOP1_HUMAN	G3V5R9_HUMAN	KLC1	G3V5R9	Kinesin light chain 1	4.6	11	4		1	6	Y
5NTC_HUMAN (+1)	M0R0Y2_HUMAN	NAPA	M0R0Y2	Alpha-soluble NSF attachment protein	16	11	1	4		6	Y
B4DN31_HUMAN (+2)	Q5JYS9_HUMAN	PLCB4	Q5JYS9	1-phosphatidylinositol 4,5-bisphosphate phosphodiesterase beta-4	2.95	11	2	3		6	Y
B7Z323_HUMAN	DPOD1_HUMAN	POLD1	P28340	DNA polymerase delta catalytic subunit (EC 2.7.7.7) (DNA polymerase su	7.77	11			5	5	Y
S12A7_HUMAN	ILK_HUMAN	ILK	Q13418	Integrin-linked protein kinase (EC 2.7.11.1) (59 kDa serine/threonine-	9.07	11		3	2	5	Y
Q7Z3K9_HUMAN	IFIT5_HUMAN	IFIT5	Q13325	Interferon-induced protein with tetratricopeptide repeats 5 (IFIT-5) (	10.2	11	7			5	Y
B7WPF4_HUMAN	A16A1_HUMAN	ALDH16A1	Q8IZ83	Aldehyde dehydrogenase family 16 member A1	6.86	11			7	4	Y
EIF3K_HUMAN	F6S0T5_HUMAN	KDM1A	F6S0T5	Lysine-specific histone demethylase 1A	6.16	11			7	4	Y
B4E1G6_HUMAN	PA1B3_HUMAN	PAFAH1B3	Q15102	Platelet-activating factor acetylhydrolase IB subunit gamma (EC 3.1.1.	11.3	11	3	2	2	4	Y
A8K245_HUMAN (+1)	IMA5_HUMAN	KPNA1	P52294	Importin subunit alpha-5 (Karyopherin subunit alpha-1) (Nucleoprotein	5.95	11	4	2	1	4	Y
Q53GS0_HUMAN	ERF1_HUMAN	ETF1	P62495	Eukaryotic peptide chain release factor subunit 1 (Eukaryotic release	5.26	11	4	1	3	3	Y
B3KML1_HUMAN (+2)	AK1A1_HUMAN	AKR1A1	P14550	Alcohol dehydrogenase [NADP(+)] (EC 1.1.1.2) (Aldehyde reductase) (Ald	9.85	11	6		2	3	Y
PDC10_HUMAN	2A5G_HUMAN	PPP2R5C	Q13362	Serine/threonine-protein phosphatase 2A 56 kDa regulatory subunit gamm	5.92	11	4	5		3	Y
HYCCI_HUMAN	FGFP1_HUMAN	FGFBP1	Q14512	Fibroblast growth factor-binding protein 1 (FGF-BP) (FGF-BP1) (FGF-bin	11.1	11	5	3		3	Y
RNZ2_HUMAN	CCYL1_HUMAN	CCNYL1	Q8N7R7	Cyclin-Y-like protein 1	7.8	11	5	3		3	Y
TOP2A_HUMAN	ERO1A_HUMAN	ERO1L	Q96HE7	ERO1-like protein alpha (ERO1-L) (ERO1-L-alpha) (EC 1.8.4.-) (Endoplas	8.97	11	9			3	Y
VPS16_HUMAN	DOPD_HUMAN	DDT	P30046	D-dopachrome decarboxylase (EC 4.1.1.84) (D-dopachrome tautomerase) (P	30.5	11	8			3	Y
A8MTG8_HUMAN (+2)	QOR_HUMAN	CRYZ	Q08257	Quinone oxidoreductase (EC 1.6.5.5) (NADPH:quinone reductase) (Zeta-cr	20.1	11			9	2	Y
EFHD2_HUMAN	B4E1G6_HUMAN	GALK1	B4E1G6	Galactokinase (Galactokinase 1) (cDNA FLJ56840, highly similar to Gala	9.95	11	2	1	6	2	Y
B2R7M1_HUMAN (+4)	B4DF00_HUMAN	B4DF00_HUMAN	B4DF00	cDNA FLJ53308, highly similar to 2-oxoglutarate dehydrogenase E1 compo	2.67	11	3		6	2
FA65A_HUMAN	E9PFN5_HUMAN	GSTK1	E9PFN5	Glutathione S-transferase kappa 1	15.8	11	5	1	4	2	Y
OAF_HUMAN	B4DLB8_HUMAN	B4DLB8_HUMAN	B4DLB8	cDNA FLJ52205, highly similar to Beta-1,4-galactosyltransferase 1 (EC	9.3	11	6	1	3	2
A8K249_HUMAN (+3)	LEG3_HUMAN	LGALS3	P17931	Galectin-3 (Gal-3) (35 kDa lectin) (Carbohydrate-binding protein 35) (	16	11	2	5	2	2	Y
CHRD1_HUMAN	ARPC4_HUMAN	ARPC4	P59998	Actin-related protein 2/3 complex subunit 4 (Arp2/3 complex 20 kDa sub	17.9	11	5	4		2	Y
G3V394_HUMAN	B4DSX6_HUMAN	B4DSX6_HUMAN	B4DSX6	cDNA FLJ57427, highly similar to Glycogenin-1 (EC 2.4.1.186)	15.5	11	9	1		2
ARF6_HUMAN (+1)	F8VSZ4_HUMAN	PLXNA1	F8VSZ4	Plexin-A1	4.86	11	12			1	Y
DRG2_HUMAN	GGT1_HUMAN	GGT1	P19440	Gamma-glutamyltranspeptidase 1 (GGT 1) (EC 2.3.2.2) (Gamma-glutamyltra	10.4	11			11		Y
B3KRF9_HUMAN (+1)	B2R6U8_HUMAN	B2R6U8_HUMAN	B2R6U8	cDNA, FLJ93125, highly similar to Homo sapiens cleavage and polyadenyl	23.8	11	2		9
K7ERV3_HUMAN	A8K2L6_HUMAN	A8K2L6_HUMAN	A8K2L6	Annexin	17.1	11	2		9
G3V1D1_HUMAN	B2RAQ9_HUMAN	B2RAQ9_HUMAN	B2RAQ9	Proteasome subunit beta type (EC 3.4.25.1)	9.03	11	2		9
CD151_HUMAN (+1)	E7ERH3_HUMAN	TNS3	E7ERH3	Tensin-3	5.15	11	5		6		Y
H0Y626_HUMAN (+1)	B7Z4S4_HUMAN	B7Z4S4_HUMAN	B7Z4S4	cDNA FLJ52567, highly similar to Renin receptor	13.5	11	7		4
J3QKR5_HUMAN	TIMP2_HUMAN	TIMP2	P16035	Metalloproteinase inhibitor 2 (CSC-21K) (Tissue inhibitor of metallopr	16.8	11	7	3	1		Y
DEST_HUMAN (+1)	MAMC2_HUMAN	MAMDC2	Q7Z304	MAM domain-containing protein 2 (MAM domain-containing proteoglycan) (	9.04	11	10		1		Y
ITB5_HUMAN	B4DN31_HUMAN	B4DN31_HUMAN	B4DN31	cDNA FLJ55809	11.5	11		11
C9JNW5_HUMAN (+2)	MYO10_HUMAN	MYO10	Q9HD67	Unconventional myosin-X (Unconventional myosin-10)	2.33	11		10			Y
OST48_HUMAN	B3KQJ0_HUMAN	B3KQJ0_HUMAN	B3KQJ0	cDNA FLJ90530 fis, clone NT2RP4002187, highly similar to Homo sapiens	9.94	11	6	5
RAB23_HUMAN	B2RE46_HUMAN	B2RE46_HUMAN	B2RE46	cDNA, FLJ96923, highly similar to Homo sapiens ribophorin II (RPN2), m	6.81	11	7	4
Q53GW1_HUMAN	ERP29_HUMAN	ERP29	P30040	Endoplasmic reticulum resident protein 29 (ERp29) (Endoplasmic reticul	19.2	11	9	2			Y
B4E0U7_HUMAN (+1)	IMPA1_HUMAN	IMPA1	P29218	Inositol monophosphatase 1 (IMP 1) (IMPase 1) (EC 3.1.3.25) (Inositol-	14.4	11	9	2			Y
B2R960_HUMAN (+3)	PAR14_HUMAN	PARP14	Q460N5	Poly [ADP-ribose] polymerase 14 (PARP-14) (EC 2.4.2.30) (ADP-ribosyltr	3.44	11	11				Y
Q53GD7_HUMAN	B2R5J8_HUMAN	B2R5J8_HUMAN	B2R5J8	cDNA, FLJ92501, highly similar to Homo sapiens chemokine (C-C motif) l	35.2	11	11
A2MG_HUMAN	H0UI95_HUMAN	hCG_2044836	H0UI95	HCG2044836, isoform CRA_a	12.6	11	11
J3KMZ9_HUMAN	TRM6_HUMAN	TRMT6	Q9UJA5	tRNA (adenine(58)-N(1))-methyltransferase non-catalytic subunit TRM6 (	10.3	10	2		3	10	Y
B7Z920_HUMAN	MAGD2_HUMAN	MAGED2	Q9UNF1	Melanoma-associated antigen D2 (11B6) (Breast cancer-associated gene 1	9.08	10				10	Y
EXOC7_HUMAN	B3KY63_HUMAN	B3KY63_HUMAN	B3KY63	cDNA FLJ16830 fis, clone UTERU3022536, highly similar to Chromodomain	3.39	10				10
F8J390_HUMAN (+1)	A8K2X4_HUMAN	A8K2X4_HUMAN	A8K2X4	cDNA FLJ75401, highly similar to Homo sapiens endoglin (Osler-Rendu-We	11.2	10				10
A8K6V6_HUMAN	FA98A_HUMAN	FAM98A	Q8NCA5	Protein FAM98A	7.9	10			1	9	Y
F5GX77_HUMAN (+1)	DDX47_HUMAN	DDX47	Q9H0S4	Probable ATP-dependent RNA helicase DDX47 (EC 3.6.4.13) (DEAD box prot	6.81	10	1			9	Y
Q658S9_HUMAN (+3)	B3KMC9_HUMAN	B3KMC9_HUMAN	B3KMC9	cDNA FLJ10711 fis, clone NT2RP3000917, highly similar to 5'-3' exoribo	8.32	10			3	8
COASY_HUMAN	IF6_HUMAN	EIF6	P56537	Eukaryotic translation initiation factor 6 (eIF-6) (B(2)GCN homolog) (	15.9	10			2	8	Y
TPPC3_HUMAN	ILKAP_HUMAN	ILKAP	Q9H0C8	Integrin-linked kinase-associated serine/threonine phosphatase 2C (ILK	12	10	1		1	8	Y
B4DSN3_HUMAN	J3KNQ4_HUMAN	PARVA	J3KNQ4	Alpha-parvin (Parvin, alpha, isoform CRA_c)	16	10	1	2		8	Y
SH3K1_HUMAN	B7Z7Y3_HUMAN	B7Z7Y3_HUMAN	B7Z7Y3	cDNA FLJ61618, highly similar to Discoidin, CUB and LCCL domain-contai	6.13	10	1	2		8
B5BU81_HUMAN (+2)	A8K4T9_HUMAN	A8K4T9_HUMAN	A8K4T9	cDNA FLJ77421, highly similar to Homo sapiens autoantigen p542 mRNA	18.2	10	1	1		8
B4DSH1_HUMAN (+1)	E9PQW4_HUMAN	MAPK3	E9PQW4	Mitogen-activated protein kinase 3	14.7	10				8	Y
B2RAQ9_HUMAN (+2)	ACL6A_HUMAN	ACTL6A	O96019	Actin-like protein 6A (53 kDa BRG1-associated factor A) (Actin-related	11.2	10			3	7	Y
NMT1_HUMAN (+1)	NDUS3_HUMAN	NDUFS3	O75489	NADH dehydrogenase [ubiquinone] iron-sulfur protein 3, mitochondrial (	21.6	10			3	7	Y
A8K5W7_HUMAN	IDHP_HUMAN	IDH2	P48735	Isocitrate dehydrogenase [NADP], mitochondrial (IDH) (EC 1.1.1.42) (IC	11.1	10	1		2	7	Y
B3KM97_HUMAN	Q6IBH6_HUMAN	RPL26	Q6IBH6	RPL26 protein	19.3	10	5			7	Y
B3KUZ8_HUMAN	B4DJW8_HUMAN	B4DJW8_HUMAN	B4DJW8	cDNA FLJ55697, highly similar to Protein transport protein Sec23B	8.01	10	3			7
THADA_HUMAN	PYRG2_HUMAN	CTPS2	Q9NRF8	CTP synthase 2 (EC 6.3.4.2) (CTP synthetase 2) (UTP--ammonia ligase 2)	7	10			4	6	Y
Q68E05_HUMAN	A8K897_HUMAN	A8K897_HUMAN	A8K897	cDNA FLJ78686, highly similar to Homo sapiens nucleoporin 93kDa (NUP93	5.86	10	1		3	6
D3DSM4_HUMAN	D6RD18_HUMAN	HNRNPAB	D6RD18	Heterogeneous nuclear ribonucleoprotein A/B	16.3	10	2		2	6	Y
TM9S3_HUMAN	CDK5_HUMAN	CDK5	Q00535	Cyclin-dependent kinase 5 (EC 2.7.11.22) (Cell division protein kinase	5.48	10	2	1		6	Y
B4DDF4_HUMAN (+3)	RFC4_HUMAN	RFC4	P35249	Replication factor C subunit 4 (Activator 1 37 kDa subunit) (A1 37 kDa	11.3	10	5			6	Y
Q3KQZ2_HUMAN (+1)	RB27B_HUMAN	RAB27B	O00194	Ras-related protein Rab-27B (C25KG)	23.9	10				6	Y
ZDHC5_HUMAN	A8K0C2_HUMAN	A8K0C2_HUMAN	A8K0C2	cDNA FLJ75950	11	10		1	4	5
P3H1_HUMAN	B2RDD7_HUMAN	B2RDD7_HUMAN	B2RDD7	cDNA, FLJ96564, highly similar to Homo sapiens SKB1 homolog (S. pombe)	4.4	10	3		3	5
B4E0U6_HUMAN (+4)	RBP2_HUMAN	RANBP2	P49792	E3 SUMO-protein ligase RanBP2 (EC 6.3.2.-) (358 kDa nucleoporin) (Nucl	0.465	10	3		3	5	Y
EIF3G_HUMAN (+1)	SMD3_HUMAN	SNRPD3	P62318	Small nuclear ribonucleoprotein Sm D3 (Sm-D3) (snRNP core protein D3)	15.1	10	3	1	1	5	Y
F1T0J2_HUMAN (+1)	H3BN55_HUMAN	RAB27A	H3BN55	Ras-related protein Rab-27A (Fragment)	25.4	10	1	4		5	Y
PSG4_HUMAN	RL36_HUMAN	RPL36	Q9Y3U8	60S ribosomal protein L36	21	10	5			5	Y
SNX27_HUMAN	B2R9L6_HUMAN	B2R9L6_HUMAN	B2R9L6	cDNA, FLJ94450, highly similar to Homo sapiens cyclin-dependent kinase	6.45	10				5
CBX3_HUMAN	LIS1_HUMAN	PAFAH1B1	P43034	Platelet-activating factor acetylhydrolase IB subunit alpha (Lissencep	14.4	10			6	4	Y
NAT10_HUMAN	CLU_HUMAN	CLUH	O75153	Clustered mitochondria protein homolog	2.22	10	2		4	4
B3KRM2_HUMAN (+5)	B4DW31_HUMAN	B4DW31_HUMAN	B4DW31	cDNA FLJ54186, highly similar to Nuclear receptor-binding protein	8.16	10	3		3	4
B4DRW3_HUMAN (+1)	PIPSL_HUMAN	PIPSL	A2A3N6	Putative PIP5K1A and PSMD4-like protein (PIP5K1A-PSMD4)	3.13	10	3		3	4
A8K3E4_HUMAN	B4E2S7_HUMAN	LAMP2	B4E2S7	Lysosome-associated membrane glycoprotein 2 (cDNA FLJ58780, highly sim	7.99	10	1	6		4	Y
H0Y858_HUMAN	ZDHC5_HUMAN	ZDHHC5	Q9C0B5	Palmitoyltransferase ZDHHC5 (EC 2.3.1.225) (Zinc finger DHHC domain-co	6.15	10	4	2		4	Y
Q5LJA0_HUMAN (+1)	P3H1_HUMAN	LEPRE1	Q32P28	Prolyl 3-hydroxylase 1 (EC 1.14.11.7) (Growth suppressor 1) (Leucine-	5.3	10	6	1		4	Y
TBG1_HUMAN	P5CR2_HUMAN	PYCR2	Q96C36	Pyrroline-5-carboxylate reductase 2 (P5C reductase 2) (P5CR 2) (EC 1.5	10.3	10	6			4	Y
SP16H_HUMAN	AHNK2_HUMAN	AHNAK2	Q8IVF2	Protein AHNAK2	1.04	10			8	3	Y
B4DQY2_HUMAN (+3)	B3KSP9_HUMAN	B3KSP9_HUMAN	B3KSP9	cDNA FLJ36765 fis, clone 3NB691000191	6.45	10	4		3	3
SMCA2_HUMAN	LMNB1_HUMAN	LMNB1	P20700	Lamin-B1	3.92	10	5		2	3	Y
CTBL1_HUMAN (+1)	PUR1_HUMAN	PPAT	Q06203	Amidophosphoribosyltransferase (ATase) (EC 2.4.2.14) (Glutamine phosph	7.35	10	5		2	3	Y
FERM1_HUMAN (+1)	B2RDT8_HUMAN	B2RDT8_HUMAN	B2RDT8	cDNA, FLJ96764, highly similar to Homo sapiens sorting nexin 8 (SNX8),	11.8	10	4	2	1	3
B4DJW8_HUMAN	B5BU81_HUMAN	YKT6	B5BU81	YKT6 v-SNARE protein	13.1	10	2	5		3	Y
B4DWL1_HUMAN	DBNL_HUMAN	DBNL	Q9UJU6	Drebrin-like protein (Cervical SH3P7) (Cervical mucin-associated prote	7.44	10	3	4		3	Y
SMAD3_HUMAN	B4DDF4_HUMAN	CNN2	B4DDF4	Calponin-2 (cDNA FLJ52469, highly similar to Calponin-2)	9.4	10	4	3		3	Y
B2R5J8_HUMAN (+1)	A2MG_HUMAN	A2M	P01023	Alpha-2-macroglobulin (Alpha-2-M) (C3 and PZP-like alpha-2-macroglobul	1.49	10	2		6	2	Y
NICA_HUMAN	B2R6N0_HUMAN	B2R6N0_HUMAN	B2R6N0	cDNA, FLJ93029, highly similar to Homo sapiens COP9 constitutive photo	10.4	10	5		3	2
E5KND7_HUMAN	TAOK1_HUMAN	TAOK1	Q7L7X3	Serine/threonine-protein kinase TAO1 (EC 2.7.11.1) (Kinase from chicke	2.6	10	5		3	2	Y
E9PC52_HUMAN (+1)	B2R679_HUMAN	B2R679_HUMAN	B2R679	cDNA, FLJ92825, highly similar to Homo sapiens SAR1a gene homolog 1 (S	11.6	10	3	3	2	2
B3GQE6_HUMAN (+2)	J3QK90_HUMAN	NSFL1C	J3QK90	NSFL1 cofactor p47	10.2	10	5	2	1	2	Y
A6NFN2_HUMAN (+7)	B7Z7Q0_HUMAN	PITPNB	B7Z7Q0	Phosphatidylinositol transfer protein beta isoform (Phosphatidylinosit	17.2	10	9			2	Y
PFD2_HUMAN	PTBP1_HUMAN	PTBP1	P26599	Polypyrimidine tract-binding protein 1 (PTB) (57 kDa RNA-binding prote	9.42	10	5		4	1	Y
PP1R7_HUMAN	DOC10_HUMAN	DOCK10	Q96BY6	Dedicator of cytokinesis protein 10 (Zizimin-3)	3.44	10	6	3		1	Y
B7Z2A1_HUMAN (+2)	MOV10_HUMAN	MOV10	Q9HCE1	Putative helicase MOV-10 (EC 3.6.4.13) (Moloney leukemia virus 10 prot	6.78	10	9			1	Y
RBGPR_HUMAN	A0MSJ5_HUMAN	A0MSJ5_HUMAN	A0MSJ5	Sodium-ascorbic acid transporter 2	6.77	10	9			1
Q59FB9_HUMAN	CFAI_HUMAN	CFI	P05156	Complement factor I (EC 3.4.21.45) (C3B/C4B inactivator) [Cleaved into	3.6	10	4	2	5		Y
B3KQV7_HUMAN (+1)	SCRB2_HUMAN	SCARB2	Q14108	Lysosome membrane protein 2 (85 kDa lysosomal membrane sialoglycoprote	4.18	10	1	6	3		Y
COCH_HUMAN	ROCK2_HUMAN	ROCK2	O75116	Rho-associated protein kinase 2 (EC 2.7.11.1) (Rho kinase 2) (Rho-asso	3.82	10	7		3		Y
EEA1_HUMAN	Q8IYJ9_HUMAN	DUSP3	Q8IYJ9	DUSP3 protein (Dual-specificity protein phosphatase 3)	27.8	10	5	3	2		Y
AL3B1_HUMAN (+1)	DHAK_HUMAN	DAK	Q3LXA3	Bifunctional ATP-dependent dihydroxyacetone kinase/FAD-AMP lyase (cycl	14.1	10	8		2		Y
CH10_HUMAN (+1)	5NTC_HUMAN	NT5C2	P49902	Cytosolic purine 5'-nucleotidase (EC 3.1.3.5) (Cytosolic 5'-nucleotida	9.27	10	8	2	1		Y
B1ALK7_HUMAN	LYAG_HUMAN	GAA	P10253	Lysosomal alpha-glucosidase (EC 3.2.1.20) (Acid maltase) (Aglucosidase	4.73	10	10		1		Y
RS20_HUMAN	ARMC9_HUMAN	ARMC9	Q7Z3E5	LisH domain-containing protein ARMC9 (Melanoma/melanocyte-specific tum	7.59	10		10			Y
ITCH_HUMAN	B8QFA1_HUMAN	PKP2	B8QFA1	Plakophilin-2 transcript variant 2b	10.2	10	1	9			Y
BAX_HUMAN	B4DVA7_HUMAN	B4DVA7_HUMAN	B4DVA7	Beta-hexosaminidase (EC 3.2.1.52)	8.33	10	1	8
AP1M1_HUMAN (+1)	F8W9Y0_HUMAN	STX3	F8W9Y0	Syntaxin-3	11.2	10	6	5			Y
UBP10_HUMAN	A2A3N8_HUMAN	ADD1	A2A3N8	Adducin 1 (Alpha) (Adducin 1 (Alpha), isoform CRA_e) (Alpha-adducin)	5.44	10	6	4			Y
P3C2A_HUMAN	EXT1_HUMAN	EXT1	Q16394	Exostosin-1 (EC 2.4.1.224) (EC 2.4.1.225) (Glucuronosyl-N-acetylglucos	6.97	10	9	1			Y
HPCL1_HUMAN	B7Z5L6_HUMAN	B7Z5L6_HUMAN	B7Z5L6	cDNA FLJ54723, highly similar to Poly (ADP-ribose) polymerase 9 (EC 2.	8.37	10	12
DHX57_HUMAN	MROH1_HUMAN	MROH1	Q8NDA8	Maestro heat-like repeat-containing protein family member 1 (HEAT repe	3.6	10	10
D6REX3_HUMAN (+1)	TEX10_HUMAN	TEX10	Q9NXF1	Testis-expressed sequence 10 protein	5.92	9				9	Y
A8K2Z9_HUMAN (+1)	DHRS2_HUMAN	DHRS2	Q13268	Dehydrogenase/reductase SDR family member 2, mitochondrial (EC 1.1.1.-	17.9	9				9	Y
UFL1_HUMAN	PSME4_HUMAN	PSME4	Q14997	Proteasome activator complex subunit 4 (Proteasome activator PA200)	5.15	9				9	Y
VATE1_HUMAN	FHOD1_HUMAN	FHOD1	Q9Y613	FH1/FH2 domain-containing protein 1 (Formin homolog overexpressed in s	5.07	9				9	Y
ENPP1_HUMAN	Q7Z3K9_HUMAN	DKFZp781L0540	Q7Z3K9	Putative uncharacterized protein DKFZp781L0540 (Fragment)	4.51	9	1		1	8
A8K9W7_HUMAN (+3)	A8K6G9_HUMAN	A8K6G9_HUMAN	A8K6G9	cDNA FLJ76871, highly similar to Homo sapiens DEAH (Asp-Glu-Ala-His) b	4.97	9			1	8
SCRB2_HUMAN	MTA2_HUMAN	MTA2	O94776	Metastasis-associated protein MTA2 (Metastasis-associated 1-like 1) (M	8.08	9			1	8	Y
G8JLI3_HUMAN	B3KTC9_HUMAN	B3KTC9_HUMAN	B3KTC9	cDNA FLJ38075 fis, clone CTONG2015815, highly similar to F-box/LRR-rep	4.52	9	1			8
B2R6U8_HUMAN (+1)	A0PJ61_HUMAN	RSL1D1	A0PJ61	RSL1D1 protein (Fragment)	11.8	9	1			8	Y
NOTC2_HUMAN	EI2BG_HUMAN	EIF2B3	Q9NR50	Translation initiation factor eIF-2B subunit gamma (eIF-2B GDP-GTP exc	11.3	9	1		2	7	Y
B7Z3P1_HUMAN	B2R960_HUMAN	B2R960_HUMAN	B2R960	cDNA, FLJ94230, highly similar to Homo sapiens thioredoxin-like 1 (TXN	11.4	9	1		1	7
CSK22_HUMAN	F8VXC8_HUMAN	SMARCC2	F8VXC8	SWI/SNF complex subunit SMARCC2	3.86	9	1		3	6	Y
A8MYQ9_HUMAN (+2)	SMC1A_HUMAN	SMC1A	Q14683	Structural maintenance of chromosomes protein 1A (SMC protein 1A) (SMC	6.16	9			3	6	Y
CHD1_HUMAN	B2RDP6_HUMAN	B2RDP6_HUMAN	B2RDP6	cDNA, FLJ96709, highly similar to Homo sapiens glutamate rich WD repea	12.6	9			3	6
K7EKI8_HUMAN (+1)	GET4_HUMAN	GET4	Q7L5D6	Golgi to ER traffic protein 4 homolog (Conserved edge-expressed protei	12.5	9	1		2	6	Y
TSN_HUMAN	Q8WVX7_HUMAN	Q8WVX7_HUMAN	Q8WVX7	Ribosomal protein S19 (Fragment)	21	9	2		1	6
MP2K2_HUMAN	A0PJJ5_HUMAN	SRP72	A0PJJ5	SRP72 protein (Fragment)	9.48	9	3			6	Y
K1C14_HUMAN	CUL4B_HUMAN	CUL4B	Q13620	Cullin-4B (CUL-4B)	3.4	9	5		2	5	Y
SPTN5_HUMAN	GMPPB_HUMAN	GMPPB	Q9Y5P6	Mannose-1-phosphate guanyltransferase beta (EC 2.7.7.13) (GDP-mannose	6.39	9	2		2	5	Y
CAZA2_HUMAN (+1)	B4DQE1_HUMAN	B4DQE1_HUMAN	B4DQE1	Annexin	13.7	9	1	3		5
ELP3_HUMAN	B4DM85_HUMAN	B4DM85_HUMAN	B4DM85	cDNA FLJ56002, highly similar to Kinesin-like protein KIF2	3.23	9	4	1		5
B2R4D8_HUMAN (+2)	D3DQ69_HUMAN	SERBP1	D3DQ69	SERPINE1 mRNA binding protein 1, isoform CRA_c	6	9	4			5	Y
B2RCX0_HUMAN (+1)	H0YKD8_HUMAN	RPL28	H0YKD8	60S ribosomal protein L28	28.8	9	4			5	Y
B7Z7Q0_HUMAN (+1)	CPSF1_HUMAN	CPSF1	Q10570	Cleavage and polyadenylation specificity factor subunit 1 (Cleavage an	3.95	9			5	4	Y
6PGL_HUMAN	CHIP_HUMAN	STUB1	Q9UNE7	E3 ubiquitin-protein ligase CHIP (EC 6.3.2.-) (Antigen NY-CO-7) (CLL-a	7.59	9	3	1	1	4	Y
MTCH2_HUMAN	HYCCI_HUMAN	FAM126A	Q9BYI3	Hyccin (Down-regulated by CTNNB1 protein A) (Protein FAM126A)	3.26	9	2	3		4	Y
E9M4D4_HUMAN (+2)	ETUD1_HUMAN	EFTUD1	Q7Z2Z2	Elongation factor Tu GTP-binding domain-containing protein 1 (Elongati	1.43	9	2	1	3	3	Y
ARL1_HUMAN	TPPC3_HUMAN	TRAPPC3	O43617	Trafficking protein particle complex subunit 3 (BET3 homolog)	20	9	3		3	3	Y
Q2NKW8_HUMAN (+1)	ZNT1_HUMAN	SLC30A1	Q9Y6M5	Zinc transporter 1 (ZnT-1) (Solute carrier family 30 member 1)	5.13	9	3	3		3	Y
RFIP5_HUMAN	NUDC_HUMAN	NUDC	Q9Y266	Nuclear migration protein nudC (Nuclear distribution protein C homolog	13.6	9	6			3	Y
CNTN1_HUMAN	AGM1_HUMAN	PGM3	O95394	Phosphoacetylglucosamine mutase (PAGM) (EC 5.4.2.3) (Acetylglucosamine	7.75	9	6			3	Y
B4DKQ5_HUMAN	CSDE1_HUMAN	CSDE1	O75534	Cold shock domain-containing protein E1 (N-ras upstream gene protein)	7.64	9			7	2	Y
APOE_HUMAN (+1)	KAD1_HUMAN	AK1	P00568	Adenylate kinase isoenzyme 1 (AK 1) (EC 2.7.4.3) (EC 2.7.4.6) (ATP-AMP	13.4	9		2	5	2	Y
A8K670_HUMAN	MEP50_HUMAN	WDR77	Q9BQA1	Methylosome protein 50 (MEP-50) (Androgen receptor cofactor p44) (WD r	8.48	9	2		5	2	Y
PCSK9_HUMAN	ASNA_HUMAN	ASNA1	O43681	ATPase ASNA1 (EC 3.6.-.-) (Arsenical pump-driving ATPase) (Arsenite-st	2.87	9	2	3	2	2	Y
Q53HF3_HUMAN	B4DG42_HUMAN	B4DG42_HUMAN	B4DG42	cDNA FLJ53753, highly similar to Myeloid-associated differentiation ma	9.82	9	2	4	1	2
H3BND4_HUMAN	DEST_HUMAN	DSTN	P60981	Destrin (Actin-depolymerizing factor) (ADF)	16.4	9	4	2	1	2	Y
PNPT1_HUMAN	6PGL_HUMAN	PGLS	O95336	6-phosphogluconolactonase (6PGL) (EC 3.1.1.31)	17.1	9	4	2	1	2	Y
NPM_HUMAN	KCY_HUMAN	CMPK1	P30085	UMP-CMP kinase (EC 2.7.4.14) (Deoxycytidylate kinase) (CK) (dCMP kinas	12.8	9	6		1	2	Y
B4DLB8_HUMAN (+2)	SODC_HUMAN	SOD1	P00441	Superoxide dismutase 1	23.4	9	5	2		2	Y
ARRD1_HUMAN	B4E2I9_HUMAN	B4E2I9_HUMAN	B4E2I9	cDNA FLJ55486, highly similar to Semaphorin-3C	6.89	9	7			2
AP1B1_HUMAN	K7EJC1_HUMAN	PSMD8	K7EJC1	26S proteasome non-ATPase regulatory subunit 8	19.8	9	2		6	1	Y
F5H1X8_HUMAN (+1)	NEDD4_HUMAN	NEDD4	P46934	E3 ubiquitin-protein ligase NEDD4 (EC 6.3.2.-) (Cell proliferation-ind	2.73	9	2	1	5	1	Y
PDPR_HUMAN	B7Z2B0_HUMAN	B7Z2B0_HUMAN	B7Z2B0	cDNA FLJ53470, highly similar to Calcium/calmodulin-dependent protein	6.75	9	3	3	2	1
C7DUW4_HUMAN (+2)	API5_HUMAN	API5	Q9BZZ5	Apoptosis inhibitor 5 (API-5) (Antiapoptosis clone 11 protein) (AAC-11	11.8	9	6		2	1	Y
CBL_HUMAN	M0QXB4_HUMAN	COPE	M0QXB4	Coatomer protein complex, subunit epsilon, isoform CRA_g (Coatomer sub	7.55	9	6	1	1	1	Y
J3KT73_HUMAN (+2)	EFR3A_HUMAN	EFR3A	Q14156	Protein EFR3 homolog A (Protein EFR3-like)	8.4	9	5	4		1	Y
RL11_HUMAN	ARL8B_HUMAN	ARL8B	Q9NVJ2	ADP-ribosylation factor-like protein 8B (ADP-ribosylation factor-like	29.6	9	8	1		1	Y
B4E0Z6_HUMAN	HYEP_HUMAN	EPHX1	P07099	Epoxide hydrolase 1 (EC 3.3.2.9) (Epoxide hydratase) (Microsomal epoxi	11.4	9			10		Y
B4DWB1_HUMAN	PSB4_HUMAN	PSMB4	P28070	Proteasome subunit beta type-4 (EC 3.4.25.1) (26 kDa prosomal protein)	12.5	9	1		8		Y
CLD2_HUMAN	ECH1_HUMAN	ECH1	Q13011	Delta(3,5)-Delta(2,4)-dienoyl-CoA isomerase, mitochondrial (EC 5.3.3.-	16.8	9	1		8		Y
MPPA_HUMAN	PDGFD_HUMAN	PDGFD	Q9GZP0	Platelet-derived growth factor D (PDGF-D) (Iris-expressed growth facto	8.92	9		3	6		Y
NIT2_HUMAN	CYTC_HUMAN	CST3	P01034	Cystatin-C (Cystatin-3) (Gamma-trace) (Neuroendocrine basic polypeptid	19.2	9	4	2	3		Y
ADA10_HUMAN	A8MVQ3_HUMAN	CARS	A8MVQ3	Cysteine--tRNA ligase, cytoplasmic (Cysteinyl-tRNA synthetase, isoform	7.18	9	6	1	3		Y
PR40A_HUMAN	TR11B_HUMAN	TNFRSF11B	O00300	Tumor necrosis factor receptor superfamily member 11B (Osteoclastogene	7.73	9		9			Y
AAPK1_HUMAN	G3V394_HUMAN	MYO5A	G3V394	Unconventional myosin-Va	3.4	9		8			Y
PRDX4_HUMAN	A8MQ02_HUMAN	MLLT4	A8MQ02	Afadin	3.51	9	8	1			Y
IMA5_HUMAN (+1)	AT2C1_HUMAN	ATP2C1	P98194	Calcium-transporting ATPase type 2C member 1 (ATPase 2C1) (EC 3.6.3.8)	4.35	9	8	1			Y
ERF3A_HUMAN (+1)	OAF_HUMAN	OAF	Q86UD1	Out at first protein homolog (HCV NS5A-transactivated protein 13 targe	13.6	9	9				Y
Q6IBS5_HUMAN	SH3K1_HUMAN	SH3KBP1	Q96B97	SH3 domain-containing kinase-binding protein 1 (CD2-binding protein 3)	7.97	9	9				Y
B7Z4Z2_HUMAN (+3)	IBP6_HUMAN	IGFBP6	P24592	Insulin-like growth factor-binding protein 6 (IBP-6) (IGF-binding prot	10.4	9	9				Y
GET4_HUMAN	OASL_HUMAN	OASL	Q15646	2'-5'-oligoadenylate synthase-like protein (2'-5'-OAS-related protein)	12.8	9	9
B4DN26_HUMAN (+6)	UB2L6_HUMAN	UBE2L6	O14933	Ubiquitin/ISG15-conjugating enzyme E2 L6 (EC 6.3.2.19) (Retinoic acid-	15.7	9	9				Y
E41L5_HUMAN	T132A_HUMAN	TMEM132A	Q24JP5	Transmembrane protein 132A (HSPA5-binding protein 1)	4.79	9	9				Y
CHMP6_HUMAN	BIG1_HUMAN	ARFGEF1	Q9Y6D6	Brefeldin A-inhibited guanine nucleotide-exchange protein 1 (Brefeldin	2.33	9	7				Y
DNMT1_HUMAN (+1)	E5KND7_HUMAN	E5KND7_HUMAN	E5KND7	Mitochondrial elongation factor G	4.39	8				10
B7ZM99_HUMAN (+1)	MEMO1_HUMAN	MEMO1	Q9Y316	Protein MEMO1 (C21orf19-like protein) (Hepatitis C virus NS5A-transact	14.1	8			1	8	Y
A8MVQ3_HUMAN (+1)	A9JR72_HUMAN	CDC42BPB	A9JR72	CDC42 binding protein kinase beta (DMPK-like)	5.49	8				8	Y
Q53FU3_HUMAN	DDX18_HUMAN	DDX18	Q9NVP1	ATP-dependent RNA helicase DDX18 (EC 3.6.4.13) (DEAD box protein 18) (	6.12	8				8	Y
AL1A2_HUMAN (+1)	B3KM58_HUMAN	B3KM58_HUMAN	B3KM58	cDNA FLJ10358 fis, clone NT2RM2001238, highly similar to Glutaminase k	11.1	8				8
F5H2U2_HUMAN (+1)	AMGO2_HUMAN	AMIGO2	Q86SJ2	Amphoterin-induced protein 2 (AMIGO-2) (Alivin-1) (Differentially expr	8.62	8				8	Y
SMHD1_HUMAN	A8KAQ5_HUMAN	A8KAQ5_HUMAN	A8KAQ5	cDNA FLJ77404, highly similar to Homo sapiens small nuclear ribonucleo	8.47	8	1		1	7
MPZL1_HUMAN	EXOS2_HUMAN	EXOSC2	Q13868	Exosome complex component RRP4 (Exosome component 2) (Ribosomal RNA-pr	15.4	8			1	7	Y
AIMP1_HUMAN	Q8WUM5_HUMAN	GEMIN4	Q8WUM5	Gem (Nuclear organelle) associated protein 4	5.86	8			1	7	Y
K1C13_HUMAN (+1)	A4GW21_HUMAN	A4GW21_HUMAN	A4GW21	Programmed cell death ligand 2	10.6	8		1		7
CSK2B_HUMAN (+2)	B4DRT2_HUMAN	MRPS27	B4DRT2	28S ribosomal protein S27, mitochondrial (cDNA FLJ54536, highly simila	10	8	1			7	Y
A5PLM5_HUMAN (+1)	B4DYP7_HUMAN	B4DYP7_HUMAN	B4DYP7	cDNA FLJ55435, highly similar to Gamma-tubulin complex component 3	5.02	8	1			7
B1AP13_HUMAN	NHRF2_HUMAN	SLC9A3R2	Q15599	Na(+)/H(+) exchange regulatory cofactor NHE-RF2 (NHERF-2) (NHE3 kinase	8.01	8	1			7	Y
OAS2_HUMAN	TTC37_HUMAN	TTC37	Q6PGP7	Tetratricopeptide repeat protein 37 (TPR repeat protein 37) (SKI3 homo	4.67	8	2			6	Y
Q8IYJ9_HUMAN	H0YN81_HUMAN	WDR61	H0YN81	WD repeat-containing protein 61 (Fragment)	9.86	8	2			6	Y
RAP2C_HUMAN	DEOC_HUMAN	DERA	Q9Y315	Putative deoxyribose-phosphate aldolase (DERA) (EC 4.1.2.4) (2-deoxy-D	8.81	8		1	3	5	Y
KI13B_HUMAN	TTI1_HUMAN	TTI1	O43156	TELO2-interacting protein 1 homolog (Protein SMG10)	4.41	8	1		3	4	Y
LACTB_HUMAN	HSDL2_HUMAN	HSDL2	Q6YN16	Hydroxysteroid dehydrogenase-like protein 2 (EC 1.-.-.-)	8.37	8	2		2	4	Y
B2R679_HUMAN (+2)	NOP2_HUMAN	NOP2	P46087	Putative ribosomal RNA methyltransferase NOP2 (EC 2.1.1.-) (Nucleolar	5.91	8	3		1	4	Y
ITA4_HUMAN	SPAT5_HUMAN	SPATA5	Q8NB90	Spermatogenesis-associated protein 5 (ATPase family protein 2 homolog)	2.91	8				4	Y
B5LY71_HUMAN (+1)	CNOT1_HUMAN	CNOT1	A5YKK6	CCR4-NOT transcription complex subunit 1 (CCR4-associated factor 1) (N	1.39	8	3		2	3	Y
CO6A2_HUMAN	PABP2_HUMAN	PABPN1	Q86U42	Polyadenylate-binding protein 2 (PABP-2) (Poly(A)-binding protein 2) (	8.82	8	3		2	3	Y
STAT2_HUMAN	SMAD3_HUMAN	SMAD3	P84022	Mothers against decapentaplegic homolog 3 (MAD homolog 3) (Mad3) (Moth	3.06	8	3		2	3	Y
MTA2_HUMAN	COASY_HUMAN	COASY	Q13057	Bifunctional coenzyme A synthase (CoA synthase) (NBP) (POV-2) [Include	7.09	8	4	1		3	Y
CD70_HUMAN	CKLF6_HUMAN	CMTM6	Q9NX76	CKLF-like MARVEL transmembrane domain-containing protein 6 (Chemokine-	15.3	8	4	1		3	Y
NHRF2_HUMAN (+1)	KPBB_HUMAN	PHKB	Q93100	Phosphorylase b kinase regulatory subunit beta (Phosphorylase kinase s	4.67	8	3		4	2	Y
NAKD2_HUMAN	C9JDM3_HUMAN	RANBP1	C9JDM3	Ran-specific GTPase-activating protein (Fragment)	14.5	8	4		2	2	Y
CO5A2_HUMAN	E9PEZ7_HUMAN	ABI2	E9PEZ7	Abl interactor 2	5.9	8	4	2		2	Y
A8KAH7_HUMAN (+2)	TR10A_HUMAN	TNFRSF10A	O00220	Tumor necrosis factor receptor superfamily member 10A (Death receptor	6.2	8	6			2	Y
B7Z8G2_HUMAN	G5EA48_HUMAN	SRGAP1	G5EA48	SLIT-ROBO Rho GTPase activating protein 1, isoform CRA_a (SLIT-ROBO Rh	4.5	8	6			2	Y
A9UK01_HUMAN (+1)	NDUS1_HUMAN	NDUFS1	P28331	NADH-ubiquinone oxidoreductase 75 kDa subunit, mitochondrial (EC 1.6.5	4.4	8	1		6	1	Y
PLXA2_HUMAN	C8C504_HUMAN	HBB	C8C504	Beta-globin	26.5	8	1	1	5	1	Y
B4DMQ3_HUMAN	PSB8_HUMAN	PSMB8	P28062	Proteasome subunit beta type-8 (EC 3.4.25.1) (Low molecular mass prote	13.4	8	2	2	3	1	Y
H2AV_HUMAN (+1)	LRC59_HUMAN	LRRC59	Q96AG4	Leucine-rich repeat-containing protein 59 (Ribosome-binding protein p3	8.14	8	3	1	3	1	Y
K7ERP4_HUMAN	G8JLI3_HUMAN	PPP6R3	G8JLI3	Serine/threonine-protein phosphatase 6 regulatory subunit 3	6.48	8	5		2	1	Y
Q59GW7_HUMAN	CD47_HUMAN	CD47	Q08722	Leukocyte surface antigen CD47 (Antigenic surface determinant protein	5.26	8	4	2	1	1	Y
VDAC2_HUMAN	Q53EL1_HUMAN	Q53EL1_HUMAN	Q53EL1	Protein KIAA0196 variant (Fragment)	4.64	8	5	2		1
J9JIE6_HUMAN	PLXD1_HUMAN	PLXND1	Q9Y4D7	Plexin-D1	2.6	8	8			1	Y
SNTB2_HUMAN	A8K5T0_HUMAN	A8K5T0_HUMAN	A8K5T0	cDNA FLJ75416, highly similar to Homo sapiens complement factor H (CFH	4.63	8			8
Q05BZ5_HUMAN	B2RE24_HUMAN	B2RE24_HUMAN	B2RE24	cDNA, FLJ96882, highly similar to Homo sapiens carbonic anhydrase XII	14.1	8			8
MTAP2_HUMAN	RNAS4_HUMAN	RNASE4	P34096	Ribonuclease 4 (RNase 4) (EC 3.1.27.-)	20.4	8			8		Y
UBP15_HUMAN	PIP_HUMAN	PIP	P12273	Prolactin-inducible protein (Gross cystic disease fluid protein 15) (G	26	8		1	7		Y
UB2L6_HUMAN	GSHR_HUMAN	GSR	P00390	Glutathione reductase, mitochondrial (GR) (GRase) (EC 1.8.1.7)	8.62	8	3		5		Y
RHOG_HUMAN	SSH3_HUMAN	SSH3	Q8TE77	Protein phosphatase Slingshot homolog 3 (EC 3.1.3.16) (EC 3.1.3.48) (S	3.19	8	5		3		Y
YTDC2_HUMAN	AMPB_HUMAN	RNPEP	Q9H4A4	Aminopeptidase B (AP-B) (EC 3.4.11.6) (Arginine aminopeptidase) (Argin	10.2	8	4	2	2		Y
B4DST3_HUMAN	B2RAY1_HUMAN	B2RAY1_HUMAN	B2RAY1	cDNA, FLJ95184, highly similar to Homo sapiens signal transducing adap	6.67	8	5	1	2
RBM25_HUMAN	B4E3I3_HUMAN	B4E3I3_HUMAN	B4E3I3	cDNA FLJ59614, highly similar to Ubiquitin fusion degradation protein	7.94	8	7		1
DAD1_HUMAN (+3)	Q5JB40_HUMAN	Q5JB40_HUMAN	Q5JB40	Selectin-like protein	1.68	8	7		1
B4DQ93_HUMAN (+1)	LIMA1_HUMAN	LIMA1	Q9UHB6	LIM domain and actin-binding protein 1 (Epithelial protein lost in neo	3.82	8	5	4			Y
CMPK2_HUMAN	OSBP1_HUMAN	OSBP	P22059	Oxysterol-binding protein 1	3.47	8	5	3			Y
NED4L_HUMAN	B4DTZ8_HUMAN	B4DTZ8_HUMAN	B4DTZ8	cDNA FLJ52277, highly similar to Follistatin-related protein 1	9.56	8	5	2
B7Z7F0_HUMAN	Q53FU3_HUMAN	Q53FU3_HUMAN	Q53FU3	Coatomer protein complex, subunit zeta 1 variant (Fragment)	25.4	8	7	1
Q5JB40_HUMAN (+1)	ADDG_HUMAN	ADD3	Q9UEY8	Gamma-adducin (Adducin-like protein 70)	5.81	8	7	1			Y
B2R665_HUMAN (+3)	D6W4Z6_HUMAN	hCG_23833	D6W4Z6	HCG23833, isoform CRA_b	10.2	8	8
IDI1_HUMAN	A1AT_HUMAN	SERPINA1	P01009	Alpha-1-antitrypsin (Alpha-1 protease inhibitor) (Alpha-1-antiproteina	12.4	8	8				Y
Q5W0H4_HUMAN (+1)	ASAP1_HUMAN	ASAP1	Q9ULH1	Arf-GAP with SH3 domain, ANK repeat and PH domain-containing protein 1	6.91	8	8				Y
B4DL07_HUMAN (+1)	HERC5_HUMAN	HERC5	Q9UII4	E3 ISG15--protein ligase HERC5 (EC 6.3.2.-) (Cyclin-E-binding protein	5.47	8	8				Y
MERL_HUMAN	IN35_HUMAN	IFI35	P80217	Interferon-induced 35 kDa protein (IFP 35) (Ifi-35)	15.4	8	8				Y
CNKR2_HUMAN	RHOF_HUMAN	RHOF	Q9HBH0	Rho-related GTP-binding protein RhoF (Rho family GTPase Rif) (Rho in f	13.3	8	8				Y
EHD3_HUMAN	D6RGV2_HUMAN	IL7R	D6RGV2	Interleukin-7 receptor subunit alpha	11.5	8	7
VDAC1_HUMAN	ADT3_HUMAN	SLC25A6	P12236	ADP/ATP translocase 3 (ADP,ATP carrier protein 3) (ADP,ATP carrier pro	14.4	8	6				Y
CKLF6_HUMAN	RON_HUMAN	MST1R	Q04912	Macrophage-stimulating protein receptor (MSP receptor) (EC 2.7.10.1) (	2.57	8	6				Y
E7ERH3_HUMAN (+1)	A8K245_HUMAN	A8K245_HUMAN	A8K245	cDNA FLJ75441, highly similar to Homo sapiens vaccinia related kinase	13.6	7				8
DGKA_HUMAN	CARM1_HUMAN	CARM1	Q86X55	Histone-arginine methyltransferase CARM1 (EC 2.1.1.-) (EC 2.1.1.125) (	4.28	7				8	Y
F8VXC8_HUMAN (+2)	J3QKR5_HUMAN	CDK11B	J3QKR5	Cyclin-dependent kinase 11B	4.6	7			1	7	Y
TTC37_HUMAN	ABCF2_HUMAN	ABCF2	Q9UG63	ATP-binding cassette sub-family F member 2 (Iron-inhibited ABC transpo	4.49	7	1			7	Y
Q59F99_HUMAN	TOP1_HUMAN	TOP1	P11387	DNA topoisomerase 1 (EC 5.99.1.2) (DNA topoisomerase I)	4.97	7				7	Y
Q53HG7_HUMAN (+1)	K0020_HUMAN	KIAA0020	Q15397	Pumilio domain-containing protein KIAA0020 (HBV X-transactivated gene	4.78	7				7	Y
TBD2A_HUMAN	B4DMQ3_HUMAN	NUP85	B4DMQ3	Nuclear pore complex protein Nup85 (cDNA FLJ53138, highly similar to H	8.52	7				7	Y
EXOS2_HUMAN	B2R9K6_HUMAN	B2R9K6_HUMAN	B2R9K6	cDNA, FLJ94436, highly similar to Homo sapiens platelet derived growth	11.6	7				7
IMA4_HUMAN (+2)	B5BU52_HUMAN	CSK	B5BU52	C-src tyrosine kinase	9.11	7				7	Y
Q8WV75_HUMAN	Q53GD7_HUMAN	Q53GD7_HUMAN	Q53GD7	FUS interacting protein (Serine-arginine rich) 1 isoform 2 variant (Fr	19.1	7				7
D3YHP0_HUMAN	CALB2_HUMAN	CALB2	P22676	Calretinin (CR) (29 kDa calbindin)	15.1	7				7	Y
NNMT_HUMAN	HP1B3_HUMAN	HP1BP3	Q5SSJ5	Heterochromatin protein 1-binding protein 3 (Protein HP1-BP74)	5.42	7				7	Y
A8K883_HUMAN (+1)	MAOM_HUMAN	ME2	P23368	NAD-dependent malic enzyme, mitochondrial (NAD-ME) (EC 1.1.1.38) (Mali	5.82	7				7	Y
UAP1L_HUMAN	NU205_HUMAN	NUP205	Q92621	Nuclear pore complex protein Nup205 (205 kDa nucleoporin) (Nucleoporin	2.44	7				7	Y
B4E2J3_HUMAN	RPB1_HUMAN	POLR2A	P24928	DNA-directed RNA polymerase II subunit RPB1 (RNA polymerase II subunit	2.34	7			1	6	Y
CLIC3_HUMAN	B7Z6B8_HUMAN	DECR1	B7Z6B8	2,4-dienoyl-CoA reductase, mitochondrial (cDNA FLJ50204, highly simila	16	7			1	6	Y
NEDD4_HUMAN	GLCNE_HUMAN	GNE	Q9Y223	Bifunctional UDP-N-acetylglucosamine 2-epimerase/N-acetylmannosamine k	7.76	7			1	6	Y
MAOM_HUMAN	TM9S2_HUMAN	TM9SF2	Q99805	Transmembrane 9 superfamily member 2 (p76)	5.13	7	1			6	Y
B4E1E2_HUMAN	ABCF3_HUMAN	ABCF3	Q9NUQ8	ATP-binding cassette sub-family F member 3	5.92	7	1			6	Y
PHLB2_HUMAN	B2RDN3_HUMAN	B2RDN3_HUMAN	B2RDN3	cDNA, FLJ96692, highly similar to Homo sapiens nucleotide binding prot	8.49	7			2	5
MOV10_HUMAN	RAD50_HUMAN	RAD50	Q92878	DNA repair protein RAD50 (hRAD50) (EC 3.6.-.-)	4.27	7	1		1	5	Y
B7ZKT9_HUMAN	D3DUZ3_HUMAN	IFI16	D3DUZ3	Interferon, gamma-inducible protein 16, isoform CRA_a (Interferon, gam	5.73	7	4			5	Y
NFKB2_HUMAN	A0JLQ5_HUMAN	BXDC2	A0JLQ5	BXDC2 protein (Fragment)	8.06	7	3			5
H0UI95_HUMAN	TBD2A_HUMAN	TBC1D2	Q9BYX2	TBC1 domain family member 2A (Armus) (Prostate antigen recognized and	3.45	7	3			5	Y
GBP1_HUMAN	GOT1B_HUMAN	GOLT1B	Q9Y3E0	Vesicle transport protein GOT1B (Germ cell tumor 2) (Golgi transport 1	18.1	7	2			5	Y
RPR1B_HUMAN	MERL_HUMAN	NF2	P35240	Merlin (Moesin-ezrin-radixin-like protein) (Neurofibromin-2) (Schwanno	9.41	7	2			5	Y
B4E1F0_HUMAN (+3)	EPCR_HUMAN	PROCR	Q9UNN8	Endothelial protein C receptor (Activated protein C receptor) (APC rec	15.1	7		1	2	4	Y
CPSF1_HUMAN (+1)	O15187_HUMAN	TIAL1	O15187	T-cluster binding protein (TIA1 cytotoxic granule-associated RNA bindi	4.91	7	1		2	4	Y
KAD4_HUMAN	Q32Q10_HUMAN	RSU1	Q32Q10	RSU1 protein (Fragment)	12.1	7	1	2		4	Y
B4DWZ7_HUMAN (+1)	TRA2A_HUMAN	TRA2A	Q13595	Transformer-2 protein homolog alpha (TRA-2 alpha) (TRA2-alpha) (Transf	8.16	7	2	1		4	Y
B3KM58_HUMAN	UTRO_HUMAN	UTRN	P46939	Utrophin (Dystrophin-related protein 1) (DRP-1)	2.16	7	4			4	Y
EPHB4_HUMAN (+2)	PLXA2_HUMAN	PLXNA2	O75051	Plexin-A2 (Semaphorin receptor OCT)	3.7	7	4			4	Y
B4DRS2_HUMAN	GMPPA_HUMAN	GMPPA	Q96IJ6	Mannose-1-phosphate guanyltransferase alpha (EC 2.7.7.13) (GDP-mannose	3.81	7	3			4	Y
VTA1_HUMAN	B2RBP3_HUMAN	B2RBP3_HUMAN	B2RBP3	cDNA, FLJ95615, highly similar to Homo sapiens ubiquitin-activating en	4.54	7	3			4
A8K2L6_HUMAN (+1)	NFKB1_HUMAN	NFKB1	P19838	Nuclear factor NF-kappa-B p105 subunit (DNA-binding factor KBF1) (EBP-	3.41	7	3			4	Y
CPSF6_HUMAN	E9PGT3_HUMAN	RPS6KA1	E9PGT3	Ribosomal protein S6 kinase (EC 2.7.11.1)	5.25	7				4	Y
RAB3B_HUMAN	Q5T1M7_HUMAN	PRPF4	Q5T1M7	60 kDa U4/U6 snRNP-specific spliceosomal protein (PRP4 pre-mRNA proces	4.99	7			4	3	Y
TRI56_HUMAN	MCTS1_HUMAN	MCTS1	Q9ULC4	Malignant T-cell-amplified sequence 1 (MCT-1) (Multiple copies T-cell	16	7	1		3	3	Y
PTN12_HUMAN	B2R6H7_HUMAN	B2R6H7_HUMAN	B2R6H7	cDNA, FLJ92955, highly similar to Homo sapiens transportin-SR (TRN-SR)	3.47	7	2	1	1	3
B2MG_HUMAN	LARP1_HUMAN	LARP1	Q6PKG0	La-related protein 1 (La ribonucleoprotein domain family member 1)	3.01	7	3		1	3	Y
EI2BD_HUMAN	RFIP5_HUMAN	RAB11FIP5	Q9BXF6	Rab11 family-interacting protein 5 (Rab11-FIP5) (Gamma-SNAP-associated	8.27	7		4		3	Y
SPSY_HUMAN	A6NFN2_HUMAN	ABI1	A6NFN2	Abl interactor 1	8.45	7	2	3		3	Y
B4E1T1_HUMAN	A8K5L5_HUMAN	A8K5L5_HUMAN	A8K5L5	cDNA FLJ75689, highly similar to Homo sapiens poliovirus receptor-rela	8.35	7	1	3		3
CALB2_HUMAN (+1)	D3DSR9_HUMAN	TNFRSF10B	D3DSR9	Tumor necrosis factor receptor superfamily, member 10b (Tumor necrosis	7.79	7	2	2		3	Y
MROH1_HUMAN	RS23_HUMAN	RPS23	P62266	40S ribosomal protein S23	23.8	7	3	1		3	Y
E9PHK9_HUMAN (+1)	B4DKC1_HUMAN	B4DKC1_HUMAN	B4DKC1	cDNA FLJ53349, highly similar to Transmembrane 9 superfamily protein m	4.66	7	4			3
IVD_HUMAN (+2)	B4DVP2_HUMAN	B4DVP2_HUMAN	B4DVP2	cDNA FLJ57208, highly similar to 5'-AMP-activated protein kinase subun	11.2	7	4			3
D3DRP5_HUMAN	Q2NKW8_HUMAN	AHCYL1	Q2NKW8	Adenosylhomocysteinase (EC 3.3.1.1) (Fragment)	10.3	7	2			3	Y
B3KTJ9_HUMAN (+1)	BIRC6_HUMAN	BIRC6	Q9NR09	Baculoviral IAP repeat-containing protein 6 (EC 6.3.2.-) (BIR repeat-c	1.17	7			6	2	Y
B4DYF4_HUMAN	MOB1A_HUMAN	MOB1A	Q9H8S9	MOB kinase activator 1A (Mob1 alpha) (Mob1A) (Mob1 homolog 1B) (Mps on	10.6	7	3	2		2	Y
CUL2_HUMAN (+1)	CHP1_HUMAN	CHP1	Q99653	Calcineurin B homologous protein 1 (Calcineurin B-like protein) (Calci	14.4	7	3	2		2	Y
BCAT1_HUMAN	ATG3_HUMAN	ATG3	Q9NT62	Ubiquitin-like-conjugating enzyme ATG3 (EC 6.3.2.-) (Autophagy-related	8.92	7	6			2	Y
E9PH29_HUMAN (+2)	B2RB07_HUMAN	B2RB07_HUMAN	B2RB07	cDNA, FLJ95243, highly similar to Homo sapiens ubiquitin carboxyl-term	8.51	7	5			2
LARP1_HUMAN	E9PJ81_HUMAN	UBXN1	E9PJ81	UBX domain-containing protein 1 (Fragment)	16.2	7	5			2	Y
B2R888_HUMAN (+3)	G3V2F7_HUMAN	TMEM189	G3V2F7	HCG2044781 (Protein TMEM189-UBE2V1) (Transmembrane protein 189)	7.84	7	5			2	Y
LEG3_HUMAN (+3)	BIG2_HUMAN	ARFGEF2	Q9Y6D5	Brefeldin A-inhibited guanine nucleotide-exchange protein 2 (Brefeldin	2.18	7	5			2	Y
IBP7_HUMAN	E7EVA0_HUMAN	MAP4	E7EVA0	Microtubule-associated protein	1.92	7	4		3	1	Y
NFKB1_HUMAN	HEXB_HUMAN	HEXB	P07686	Beta-hexosaminidase subunit beta (EC 3.2.1.52) (Beta-N-acetylhexosamin	4.5	7	2	2	2	1	Y
GNL3_HUMAN	B4E1E2_HUMAN	B4E1E2_HUMAN	B4E1E2	cDNA FLJ61530, highly similar to Hepatocyte growth factor-regulated ty	3.33	7	2	2	2	1
PTN11_HUMAN	B3KM36_HUMAN	B3KM36_HUMAN	B3KM36	cDNA FLJ10153 fis, clone HEMBA1003417, highly similar to BAG family mo	15.6	7	2	3	1	1
PLCG2_HUMAN	Q59FB9_HUMAN	Q59FB9_HUMAN	Q59FB9	Toll interacting protein variant (Fragment)	7.67	7	4	2	1	1
BIG2_HUMAN	Q59FC3_HUMAN	Q59FC3_HUMAN	Q59FC3	G protein-coupled receptor kinase interactor 1 variant (Fragment)	3.88	7	6		1	1
FGFP1_HUMAN	B4DKQ5_HUMAN	B4DKQ5_HUMAN	B4DKQ5	cDNA FLJ54710, highly similar to Target of Myb protein 1	5.79	7	5	1		1
DNJA2_HUMAN	BASP1_HUMAN	BASP1	P80723	Brain acid soluble protein 1 (22 kDa neuronal tissue-enriched acidic p	24.2	7	5	1		1	Y
H0YN81_HUMAN (+1)	B4DG62_HUMAN	B4DG62_HUMAN	B4DG62	cDNA FLJ56506, highly similar to Hexokinase-1 (EC 2.7.1.1)	4.7	7	4	1		1
PABP2_HUMAN	T3HPD_HUMAN	L3HYPDH	Q96EM0	Trans-L-3-hydroxyproline dehydratase (EC 4.2.1.77) (Trans-3-hydroxy-l-	8.47	7	6			1
K7EJC1_HUMAN	AATC_HUMAN	GOT1	P17174	Aspartate aminotransferase, cytoplasmic (cAspAT) (EC 2.6.1.1) (EC 2.6.	10.2	7	6			1	Y
DJB11_HUMAN	A8K9W7_HUMAN	A8K9W7_HUMAN	A8K9W7	cDNA FLJ77440, highly similar to Homo sapiens general transcription fa	5.21	7			7
B4DMA4_HUMAN (+1)	D3DP16_HUMAN	FGG	D3DP16	Fibrinogen gamma chain, isoform CRA_a	12.9	7			7		Y
IF2B1_HUMAN	VWA1_HUMAN	VWA1	Q6PCB0	von Willebrand factor A domain-containing protein 1	7.64	7			7		Y
B3KS47_HUMAN (+2)	Q96K68_HUMAN	Q96K68_HUMAN	Q96K68	cDNA FLJ14473 fis, clone MAMMA1001080, highly similar to Homo sapiens	8.3	7			7
JIP4_HUMAN	NNMT_HUMAN	NNMT	P40261	Nicotinamide N-methyltransferase (EC 2.1.1.1)	17.8	7		2	5		Y
MARK3_HUMAN	F5H4M0_HUMAN	VPS37B	F5H4M0	Vacuolar protein sorting-associated protein 37B (Fragment)	11.8	7		2	5		Y
B2RC06_HUMAN	KCMF1_HUMAN	KCMF1	Q9P0J7	E3 ubiquitin-protein ligase KCMF1 (EC 6.3.2.-) (FGF-induced in gastric	8.14	7	2		5		Y
SUSD2_HUMAN	COMD3_HUMAN	COMMD3	Q9UBI1	COMM domain-containing protein 3 (Protein Bup) (Protein PIL)	12.3	7	2	1	4		Y
B3KM36_HUMAN (+2)	UBP15_HUMAN	USP15	Q9Y4E8	Ubiquitin carboxyl-terminal hydrolase 15 (EC 3.4.19.12) (Deubiquitinat	4.59	7	3		4		Y
B2R6H7_HUMAN (+2)	B4DXF3_HUMAN	B4DXF3_HUMAN	B4DXF3	cDNA FLJ57650, highly similar to Bleomycin hydrolase (EC 3.4.22.40)	6.25	7	2		4
RHG35_HUMAN	B4DVT6_HUMAN	B4DVT6_HUMAN	B4DVT6	cDNA FLJ52170, highly similar to Homo sapiens pyrroline-5-carboxylate	14.2	7	5		2
A8MV58_HUMAN (+1)	B2R7T2_HUMAN	B2R7T2_HUMAN	B2R7T2	cDNA, FLJ93591, highly similar to Homo sapiens transforming growth fac	8.94	7	6		1
PDLI7_HUMAN	APLP2_HUMAN	APLP2	Q06481	Amyloid-like protein 2 (APLP-2) (APPH) (Amyloid protein homolog) (CDEI	7.08	7		7			Y
CATH_HUMAN (+1)	B7Z6S9_HUMAN	B7Z6S9_HUMAN	B7Z6S9	cDNA FLJ56157, highly similar to Glucosylceramidase (EC 3.2.1.45)	5.96	7	3	4
M0R0Y2_HUMAN (+1)	Q9UHS8_HUMAN	Q9UHS8_HUMAN	Q9UHS8	PRO1975	9.16	7	4	3
B2RBH6_HUMAN (+1)	EXOC1_HUMAN	EXOC1	Q9NV70	Exocyst complex component 1 (Exocyst complex component Sec3)	1.68	7	5	2			Y
TTI1_HUMAN	B3KUK2_HUMAN	SOD2	B3KUK2	Superoxide dismutase 2	21	7	5	2			Y
B6ETL5_HUMAN	Q5W0H4_HUMAN	TPT1	Q5W0H4	Translationally-controlled tumor protein	14.4	7	3	2			Y
A8K885_HUMAN (+1)	B4E0Z6_HUMAN	B4E0Z6_HUMAN	B4E0Z6	cDNA FLJ59809, highly similar to Bone marrow stromal antigen 2	6.94	7	6	1
B4DRT2_HUMAN	B2R6N9_HUMAN	B2R6N9_HUMAN	B2R6N9	cDNA, FLJ93042, highly similar to Homo sapiens signal sequence recepto	11.9	7	6	1
B3KSP9_HUMAN	RPR1B_HUMAN	RPRD1B	Q9NQG5	Regulation of nuclear pre-mRNA domain-containing protein 1B (Cell cycl	18.1	7	8				Y
A0MSJ5_HUMAN (+2)	5NT3A_HUMAN	NT5C3A	Q9H0P0	Cytosolic 5'-nucleotidase 3A (EC 3.1.3.5) (Cytosolic 5'-nucleotidase 3	13.1	7	8
RFC2_HUMAN	EI2BA_HUMAN	EIF2B1	Q14232	Translation initiation factor eIF-2B subunit alpha (eIF-2B GDP-GTP exc	18.4	7	7				Y
B2RDF5_HUMAN (+1)	F5H7K4_HUMAN	NCEH1	F5H7K4	Neutral cholesterol ester hydrolase 1	11.2	7	7				Y
C9JDE9_HUMAN	B4DP80_HUMAN	B4DP80_HUMAN	B4DP80	cDNA FLJ56357, highly similar to Homo sapiens apolipoprotein A-I bindi	16.9	7	7
Q32Q10_HUMAN	APOE_HUMAN	APOE	P02649	Apolipoprotein E (Apo-E)	12.3	7	7				Y
LTOR1_HUMAN	TSN_HUMAN	TSN	Q15631	Translin (EC 3.1.-.-) (Component 3 of promoter of RISC) (C3PO)	11.8	7	7				Y
A8K5J8_HUMAN (+4)	B3KX16_HUMAN	B3KX16_HUMAN	B3KX16	cDNA FLJ44469 fis, clone UTERU2026090, highly similar to Cartilage-ass	11.3	7	7
ASCC3_HUMAN	S12A7_HUMAN	SLC12A7	Q9Y666	Solute carrier family 12 member 7 (Electroneutral potassium-chloride c	7.66	7	7				Y
A8K4S9_HUMAN (+3)	A8KAM8_HUMAN	A8KAM8_HUMAN	A8KAM8	Tyrosine-protein kinase receptor (EC 2.7.10.1)	3.98	7	7
SRP54_HUMAN	Q6PJ75_HUMAN	ITGB2	Q6PJ75	Integrin beta (Fragment)	3.96	7	7				Y
VATL_HUMAN	B4DRB1_HUMAN	B4DRB1_HUMAN	B4DRB1	cDNA FLJ50735, highly similar to Calsyntenin-3	4.71	7	7
AK1C3_HUMAN	ELMO2_HUMAN	ELMO2	Q96JJ3	Engulfment and cell motility protein 2 (Protein ced-12 homolog A) (hCe	5.69	6		1		7	Y
A8K7A4_HUMAN	TWF1_HUMAN	TWF1	Q12792	Twinfilin-1 (Protein A6) (Protein tyrosine kinase 9)	5.71	6	1			6	Y
A8K874_HUMAN (+1)	FXR2_HUMAN	FXR2	P51116	Fragile X mental retardation syndrome-related protein 2	5.2	6				6	Y
B4DG42_HUMAN (+4)	PDPR_HUMAN	PDPR	Q8NCN5	Pyruvate dehydrogenase phosphatase regulatory subunit, mitochondrial (	4.66	6				6	Y
B2RAY1_HUMAN (+1)	B5BU25_HUMAN	U2AF2	B5BU25	U2 small nuclear RNA auxiliary factor 2 isoform b	7.22	6				6	Y
AP2S1_HUMAN	F120C_HUMAN	FAM120C	Q9NX05	Constitutive coactivator of PPAR-gamma-like protein 2 (Protein FAM120C	3.65	6				6	Y
GRK5_HUMAN	PR40A_HUMAN	PRPF40A	O75400	Pre-mRNA-processing factor 40 homolog A (Fas ligand-associated factor	2.72	6				6	Y
VPS45_HUMAN	H3BV80_HUMAN	RNPS1	H3BV80	RNA-binding protein with serine-rich domain 1	14.7	6				6	Y
TM9S2_HUMAN	E9PC52_HUMAN	RBBP7	E9PC52	Histone-binding protein RBBP7	9.13	6				6	Y
ATRX_HUMAN	MOCS3_HUMAN	MOCS3	O95396	Adenylyltransferase and sulfurtransferase MOCS3 (Molybdenum cofactor s	10.4	6				6	Y
B4DFR2_HUMAN (+1)	A8K946_HUMAN	A8K946_HUMAN	A8K946	mRNA cap guanine-N7 methyltransferase (EC 2.1.1.56)	7.74	6				6
G3V2F7_HUMAN	ABR_HUMAN	ABR	Q12979	Active breakpoint cluster region-related protein	7.1	6			2	5	Y
SH3G1_HUMAN	SF3A1_HUMAN	SF3A1	Q15459	Splicing factor 3A subunit 1 (SF3a120) (Spliceosome-associated protein	3.53	6	1		1	5	Y
DHSO_HUMAN	FEN1_HUMAN	FEN1	P39748	Flap endonuclease 1 (FEN-1) (EC 3.1.-.-) (DNase IV) (Flap structure-sp	8.68	6			1	5	Y
CORA1_HUMAN	RRP44_HUMAN	DIS3	Q9Y2L1	Exosome complex exonuclease RRP44 (EC 3.1.13.-) (EC 3.1.26.-) (Protein	3.13	6			1	5	Y
HEXB_HUMAN	B2RB06_HUMAN	B2RB06_HUMAN	B2RB06	cDNA, FLJ95242, highly similar to Homo sapiens L-3-hydroxyacyl-Coenzym	11.1	6			1	5
MOB1A_HUMAN	Q53EQ3_HUMAN	Q53EQ3_HUMAN	Q53EQ3	Tubulin, gamma complex associated protein 2 variant (Fragment)	9.77	6	1			5
B4DG62_HUMAN (+3)	C9JAB2_HUMAN	SRSF7	C9JAB2	Serine/arginine-rich-splicing factor 7	13.2	6	1			5	Y
CYTB_HUMAN	STEA3_HUMAN	STEAP3	Q658P3	Metalloreductase STEAP3 (EC 1.16.1.-) (Dudulin-2) (Six-transmembrane e	7.99	6	1			5	Y
SAE1_HUMAN	WDR82_HUMAN	WDR82	Q6UXN9	WD repeat-containing protein 82 (Protein TMEM113) (Swd2)	9.58	6			2	4	Y
A8K5S1_HUMAN (+1)	NTM1A_HUMAN	NTMT1	Q9BV86	N-terminal Xaa-Pro-Lys N-methyltransferase 1 (EC 2.1.1.244) (Alpha N-t	9.42	6			2	4	Y
MXRA5_HUMAN	LRC40_HUMAN	LRRC40	Q9H9A6	Leucine-rich repeat-containing protein 40	2.82	6	1		1	4	Y
EPS15_HUMAN	B7Z4Z2_HUMAN	B7Z4Z2_HUMAN	B7Z4Z2	cDNA FLJ52440, highly similar to Lysosomal acid phosphatase (EC 3.1.3.	8.06	6		2		4
STK10_HUMAN	Q59GY3_HUMAN	Q59GY3_HUMAN	Q59GY3	Arginine/serine-rich splicing factor 6 variant (Fragment)	13.3	6	1	1		4
CYTC_HUMAN	ANR28_HUMAN	ANKRD28	O15084	Serine/threonine-protein phosphatase 6 regulatory ankyrin repeat subun	3.61	6	3			4	Y
F175B_HUMAN	B4DN26_HUMAN	PLAT	B4DN26	Tissue-type plasminogen activator chain A (cDNA FLJ59355, highly simil	5.29	6	2			4	Y
G3V198_HUMAN	B5BU08_HUMAN	U2AF1	B5BU08	U2 small nuclear RNA auxillary factor 1 isoform a	5.83	6	2			4	Y
NU205_HUMAN	SNTB2_HUMAN	SNTB2	Q13425	Beta-2-syntrophin (59 kDa dystrophin-associated protein A1 basic compo	6.3	6	2			4	Y
GLCNE_HUMAN (+3)	PMVK_HUMAN	PMVK	Q15126	Phosphomevalonate kinase (PMKase) (hPMK) (EC 2.7.4.2)	15.1	6	2			4	Y
CARM1_HUMAN	B7Z561_HUMAN	B7Z561_HUMAN	B7Z561	cDNA FLJ53154, highly similar to Neutral amino acid transporter A	5.31	6	1	3	2	3
ZO2_HUMAN	B7Z920_HUMAN	B7Z920_HUMAN	B7Z920	cDNA FLJ61714, highly similar to Tripeptidyl-peptidase 2 (EC 3.4.14.10	2.53	6		1	2	3
H0Y4H1_HUMAN	DHX36_HUMAN	DHX36	Q9H2U1	Probable ATP-dependent RNA helicase DHX36 (EC 3.6.4.13) (DEAH box prot	4.27	6	1		2	3	Y
ABR_HUMAN	RAB18_HUMAN	RAB18	Q9NP72	Ras-related protein Rab-18	18.9	6		3	1	3	Y
LRC59_HUMAN	A8K885_HUMAN	A8K885_HUMAN	A8K885	cDNA FLJ77179, highly similar to Homo sapiens sorting nexin 6 (SNX6) m	6.4	6	2		1	3
DHX30_HUMAN	S26A2_HUMAN	SLC26A2	P50443	Sulfate transporter (Diastrophic dysplasia protein) (Solute carrier fa	3.25	6	1	2		3	Y
HSDL2_HUMAN	TXNIP_HUMAN	TXNIP	Q9H3M7	Thioredoxin-interacting protein (Thioredoxin-binding protein 2) (Vitam	6.91	6	4			3	Y
E5KLJ5_HUMAN (+11)	PML_HUMAN	PML	P29590	Protein PML (Promyelocytic leukemia protein) (RING finger protein 71)	1.59	6	4			3	Y
RPB1_HUMAN	Q59EC0_HUMAN	Q59EC0_HUMAN	Q59EC0	Adenosine deaminase, RNA-specific isoform ADAR-a variant (Fragment)	5.06	6	3			3
TB182_HUMAN	RFA1_HUMAN	RPA1	P27694	Replication protein A 70 kDa DNA-binding subunit (RP-A p70) (Replicati	6.82	6	1		4	2	Y
ROA0_HUMAN	A8K923_HUMAN	A8K923_HUMAN	A8K923	cDNA FLJ78690, highly similar to Homo sapiens protein phosphatase 4, r	2.36	6	1	1	2	2
PDS5B_HUMAN	ACSA_HUMAN	ACSS2	Q9NR19	Acetyl-coenzyme A synthetase, cytoplasmic (EC 6.2.1.1) (Acetate--CoA l	2.57	6	2		2	2	Y
B4DTX0_HUMAN (+2)	F8VX04_HUMAN	SLC38A1	F8VX04	Sodium-coupled neutral amino acid transporter 1	3.78	6	1	3		2	Y
CD47_HUMAN	GLRX3_HUMAN	GLRX3	O76003	Glutaredoxin-3 (PKC-interacting cousin of thioredoxin) (PICOT) (PKC-th	7.46	6	3	1		2	Y
B7ZLE1_HUMAN (+1)	B5MD23_HUMAN	TSPAN9	B5MD23	Tetraspanin-9	9.59	6	3	1		2	Y
B3KP06_HUMAN (+1)	PTN11_HUMAN	PTPN11	Q06124	Tyrosine-protein phosphatase non-receptor type 11 (EC 3.1.3.48) (Prote	4.69	6	4			2	Y
ELAV1_HUMAN	EXOC7_HUMAN	EXOC7	Q9UPT5	Exocyst complex component 7 (Exocyst complex component Exo70)	5.17	6	4			2	Y
BUB3_HUMAN (+1)	Q69YP2_HUMAN	DKFZp762K123	Q69YP2	Putative uncharacterized protein DKFZp762K123 (Fragment)	5.65	6	4			2
B4DVA7_HUMAN (+1)	ERF3A_HUMAN	GSPT1	P15170	Eukaryotic peptide chain release factor GTP-binding subunit ERF3A (Euk	10.2	6			5	1	Y
D3DR37_HUMAN	A6NEM2_HUMAN	HCFC1	A6NEM2	HCF N-terminal chain 5	1.97	6			5	1	Y
B7Z8T5_HUMAN (+2)	B4DND6_HUMAN	B4DND6_HUMAN	B4DND6	cDNA FLJ55804, highly similar to COP9 signalosome complex subunit 1	3.73	6	2		3	1
B7Z6K2_HUMAN (+2)	A4D0R2_HUMAN	SYPL	A4D0R2	Synaptophysin-like 1, isoform CRA_b (Synaptophysin-like protein)	4.56	6	2	3	2	1
E7ENX8_HUMAN	Q9NXW1_HUMAN	Q9NXW1_HUMAN	Q9NXW1	BJ-HCC-24 tumor antigen (CDNA FLJ20030 fis, clone ADSU02156)	5.83	6	2		2	1
B4DKB2_HUMAN (+1)	EIF3G_HUMAN	EIF3G	O75821	Eukaryotic translation initiation factor 3 subunit G (eIF3g) (Eukaryot	11.9	6	5		1	1	Y
H0Y6E7_HUMAN	B4DXC4_HUMAN	B4DXC4_HUMAN	B4DXC4	cDNA FLJ58636, moderately similar to Atlastin	3.63	6	2	3		1
B1PL87_HUMAN (+3)	NOTC2_HUMAN	NOTCH2	Q04721	Neurogenic locus notch homolog protein 2 (Notch 2) (hN2) [Cleaved into	1.21	6	3	2		1	Y
B7Z7Y3_HUMAN (+1)	PACN2_HUMAN	PACSIN2	Q9UNF0	Protein kinase C and casein kinase substrate in neurons protein 2 (Syn	6.38	6	5			1	Y
NDUS1_HUMAN	ODP2_HUMAN	DLAT	P10515	Dihydrolipoyllysine-residue acetyltransferase component of pyruvate de	3.86	6	1		5		Y
B4DSL6_HUMAN	B4E0U7_HUMAN	B4E0U7_HUMAN	B4E0U7	cDNA FLJ54264, highly similar to Exocyst complex component 5	3.73	6		2	4
SAA1_HUMAN	D3DR37_HUMAN	CEP55	D3DR37	Centrosomal protein 55kDa, isoform CRA_a	6.9	6	1	1	4		Y
B3KX16_HUMAN	Q6IBS5_HUMAN	DLST	Q6IBS5	DLST protein	6.4	6	1	2	3		Y
B7Z561_HUMAN (+1)	A8K8N5_HUMAN	A8K8N5_HUMAN	A8K8N5	Ubiquitin carboxyl-terminal hydrolase (EC 3.4.19.12)	2.77	6		2	3
TOR1B_HUMAN	B3KQF4_HUMAN	B3KQF4_HUMAN	B3KQF4	cDNA FLJ90373 fis, clone NT2RP2004606, highly similar to Metalloprotei	18.8	6	3		3
B2R8A2_HUMAN (+1)	A2ACR1_HUMAN	PSMB9	A2ACR1	Proteasome subunit beta type (EC 3.4.25.1)	18.4	6	5		2		Y
SRP14_HUMAN	BAG3_HUMAN	BAG3	O95817	BAG family molecular chaperone regulator 3 (BAG-3) (Bcl-2-associated a	4.87	6	4		2		Y
NHLC2_HUMAN	TMEM2_HUMAN	TMEM2	Q9UHN6	Transmembrane protein 2	2.68	6	6		1		Y
ACSA_HUMAN (+2)	GRB2_HUMAN	GRB2	P62993	Growth factor receptor-bound protein 2 (Adapter protein GRB2) (Protein	12	6	5		1		Y
B4DVT6_HUMAN (+3)	CATH_HUMAN	CTSH	P09668	Pro-cathepsin H [Cleaved into: Cathepsin H mini chain; Cathepsin H (EC	8.36	6		5			Y
SCRN1_HUMAN	FARP1_HUMAN	FARP1	Q9Y4F1	FERM, RhoGEF and pleckstrin domain-containing protein 1 (Chondrocyte-d	6.41	6		5			Y
H15_HUMAN	ADT2_HUMAN	SLC25A5	P05141	ADP/ATP translocase 2 (ADP,ATP carrier protein 2) (ADP,ATP carrier pro	10.1	6	4	3			Y
E2AK2_HUMAN	VDAC1_HUMAN	VDAC1	P21796	Voltage-dependent anion-selective channel protein 1 (VDAC-1) (hVDAC1)	8.13	6	3	3			Y
S26A2_HUMAN	DAD1_HUMAN	DAD1	P61803	Dolichyl-diphosphooligosaccharide--protein glycosyltransferase subunit	10.6	6	3	3			Y
B4DXF3_HUMAN (+5)	CHMP6_HUMAN	CHMP6	Q96FZ7	Charged multivesicular body protein 6 (Chromatin-modifying protein 6)	12.4	6	4	2			Y
Q59GY3_HUMAN	A6NFX8_HUMAN	NUDT5	A6NFX8	ADP-sugar pyrophosphatase	6.9	6	6	1			Y
PSB8_HUMAN (+1)	ADPPT_HUMAN	AASDHPPT	Q9NRN7	L-aminoadipate-semialdehyde dehydrogenase-phosphopantetheinyl transfer	12	6	5	1			Y
NDUS3_HUMAN (+2)	A8K6L3_HUMAN	A8K6L3_HUMAN	A8K6L3	cDNA FLJ76883, highly similar to Homo sapiens FKSG44 gene (FKSG44), mR	12.7	6	5	1
GNAQ_HUMAN	A8K2H4_HUMAN	A8K2H4_HUMAN	A8K2H4	cDNA FLJ78235	15	6	4	1
FXR2_HUMAN	F8W1A4_HUMAN	AK2	F8W1A4	Adenylate kinase 2, mitochondrial	12.5	6	7				Y
B2RD46_HUMAN	SUSD2_HUMAN	SUSD2	Q9UGT4	Sushi domain-containing protein 2	3.53	6	7				Y
VPP3_HUMAN	PGM2_HUMAN	PGM2	Q96G03	Phosphoglucomutase-2 (PGM 2) (EC 5.4.2.2) (Glucose phosphomutase 2) (P	10.5	6	6				Y
ELMO2_HUMAN (+1)	STAT2_HUMAN	STAT2	P52630	Signal transducer and activator of transcription 2 (p113)	5.88	6	6				Y
STRN_HUMAN	A4D1L9_HUMAN	MEST	A4D1L9	Mesoderm specific transcript homolog (Mouse) (Mesoderm specific transc	6.13	6	6				Y
ANFY1_HUMAN	EEA1_HUMAN	EEA1	Q15075	Early endosome antigen 1 (Endosome-associated protein p162) (Zinc fing	3.97	6	6				Y
CUL5_HUMAN	B4DJW1_HUMAN	B4DJW1_HUMAN	B4DJW1	cDNA FLJ54329, highly similar to Aconitate hydratase, mitochondrial(EC	2.58	6	6
Q86UA3_HUMAN	NFKB2_HUMAN	NFKB2	Q00653	Nuclear factor NF-kappa-B p100 subunit (DNA-binding factor KBF2) (H2TF	3.56	6	6				Y
ABD12_HUMAN	IBP2_HUMAN	IGFBP2	P18065	Insulin-like growth factor-binding protein 2 (IBP-2) (IGF-binding prot	6.77	6	6				Y
LYRIC_HUMAN	D6REA1_HUMAN	SIL1	D6REA1	Nucleotide exchange factor SIL1	5.56	6	6				Y
ANR28_HUMAN	CHD3_HUMAN	CHD3	Q12873	Chromodomain-helicase-DNA-binding protein 3 (CHD-3) (EC 3.6.4.12) (ATP	2	5				6	Y
KAD3_HUMAN (+1)	IDH3B_HUMAN	IDH3B	O43837	Isocitrate dehydrogenase [NAD] subunit beta, mitochondrial (EC 1.1.1.4	7.01	5				6	Y
ECHM_HUMAN	MPPA_HUMAN	PMPCA	Q10713	Mitochondrial-processing peptidase subunit alpha (EC 3.4.24.64) (Alpha	7.24	5				6	Y
UBP7_HUMAN	C7DUW4_HUMAN	MAP2K3	C7DUW4	Mitogen activated protein kinase kinase 3	9.25	5	1			5	Y
ACAD9_HUMAN	MARK3_HUMAN	MARK3	P27448	MAP/microtubule affinity-regulating kinase 3 (EC 2.7.11.1) (C-TAK1) (c	3.19	5	1			5	Y
VP26A_HUMAN	EI2BD_HUMAN	EIF2B4	Q9UI10	Translation initiation factor eIF-2B subunit delta (eIF-2B GDP-GTP exc	5.54	5				5	Y
B2R6N9_HUMAN (+4)	Q59GW7_HUMAN	Q59GW7_HUMAN	Q59GW7	Replication factor C 5 isoform 1 variant (Fragment)	10.3	5				5
B5BU52_HUMAN (+1)	B7ZM99_HUMAN	MTHFD1L	B7ZM99	MTHFD1L protein (Methylenetetrahydrofolate dehydrogenase (NADP+ depend	3.27	5				5	Y
B4E3Q1_HUMAN (+1)	B7WPF4_HUMAN	USP24	B7WPF4	Ubiquitin carboxyl-terminal hydrolase (EC 3.4.19.12)	2.2	5				5	Y
B7Z592_HUMAN (+1)	LAS1L_HUMAN	LAS1L	Q9Y4W2	Ribosomal biogenesis protein LAS1L (Protein LAS1 homolog)	6.13	5				5	Y
BTAF1_HUMAN	TRMB_HUMAN	METTL1	Q9UBP6	tRNA (guanine-N(7)-)-methyltransferase (EC 2.1.1.33) (Methyltransferas	9.42	5				5	Y
B7Z4J7_HUMAN	MED23_HUMAN	MED23	Q9ULK4	Mediator of RNA polymerase II transcription subunit 23 (Activator-recr	3	5				5	Y
ODP2_HUMAN	A8K670_HUMAN	A8K670_HUMAN	A8K670	cDNA FLJ75703, highly similar to Homo sapiens nitric oxide synthase in	9.97	5				5
B7Z879_HUMAN	F2Z2X4_HUMAN	XPO4	F2Z2X4	Exportin-4	2.26	5				5	Y
A1L172_HUMAN (+2)	NAKD2_HUMAN	NADK2	Q4G0N4	NAD kinase 2, mitochondrial (EC 2.7.1.23) (Mitochondrial NAD kinase) (	7.01	5				5
B7Z2G0_HUMAN (+5)	B3KN45_HUMAN	B3KN45_HUMAN	B3KN45	cDNA FLJ13521 fis, clone PLACE1005876, highly similar to Cleavage and	3.91	5				5
ASM_HUMAN (+3)	MICA1_HUMAN	MICAL1	Q8TDZ2	Protein-methionine sulfoxide oxidase MICAL1 (EC 1.14.13.-) (Molecule i	2.53	5				5	Y
B4DF00_HUMAN	A7MD03_HUMAN	CCDC132	A7MD03	CCDC132 protein	6.27	5			1	4	Y
A8KAQ5_HUMAN (+1)	Q52NV4_HUMAN	HRS	Q52NV4	Histidyl-tRNA synthetase	6.48	5			1	4
Q53EQ3_HUMAN	CTBL1_HUMAN	CTNNBL1	Q8WYA6	Beta-catenin-like protein 1 (Nuclear-associated protein) (NAP) (Testis	4.26	5			1	4	Y
TMED7_HUMAN	E9PQ57_HUMAN	RAE1	E9PQ57	mRNA export factor	6.64	5			1	4	Y
IF4A2_HUMAN	PDE12_HUMAN	PDE12	Q6L8Q7	2',5'-phosphodiesterase 12 (2'-PDE) (2-PDE) (EC 3.1.4.-) (Mitochondria	6.24	5			1	4	Y
B2R838_HUMAN	LTBP1_HUMAN	LTBP1	Q14766	Latent-transforming growth factor beta-binding protein 1 (LTBP-1) (Tra	2.09	5			1	4	Y
E2QRH8_HUMAN (+1)	A8MUS3_HUMAN	RPL23A	A8MUS3	60S ribosomal protein L23a (Ribosomal protein L23a, isoform CRA_a)	6.7	5	1	1		4	Y
NCDN_HUMAN	A8K905_HUMAN	A8K905_HUMAN	A8K905	cDNA FLJ77615, highly similar to Homo sapiens nucleolar complex associ	3.5	5	1			4
Q5T8U7_HUMAN	B7Z8G2_HUMAN	B7Z8G2_HUMAN	B7Z8G2	cDNA FLJ58213, highly similar to FK506-binding protein 5 (EC 5.2.1.8)	6.9	5	1			4
COMD3_HUMAN	PWP2_HUMAN	PWP2	Q15269	Periodic tryptophan protein 2 homolog	4.24	5	1			4	Y
RS12_HUMAN	A5PLM5_HUMAN	EXOSC9	A5PLM5	Exosome component 9	4.78	5	1			4	Y
TBC15_HUMAN	KC1G3_HUMAN	CSNK1G3	Q9Y6M4	Casein kinase I isoform gamma-3 (CKI-gamma 3) (EC 2.7.11.1)	6.26	5	1			4	Y
B2R8K8_HUMAN (+1)	DYL2_HUMAN	DYNLL2	Q96FJ2	Dynein light chain 2, cytoplasmic (8 kDa dynein light chain b) (DLC8b)	38.2	5	1			4	Y
D3YTG3_HUMAN	RPP30_HUMAN	RPP30	P78346	Ribonuclease P protein subunit p30 (RNaseP protein p30) (EC 3.1.26.5)	7.09	5			2	3	Y
B0YJ28_HUMAN	B4DU42_HUMAN	B4DU42_HUMAN	B4DU42	cDNA FLJ56153, highly similar to Homo sapiens transforming growth fact	3.74	5			2	3
FABP5_HUMAN	RU2B_HUMAN	SNRPB2	P08579	U2 small nuclear ribonucleoprotein B'' (U2 snRNP B'')	11.6	5			2	3	Y
A4D0R2_HUMAN (+1)	TRI32_HUMAN	TRIM32	Q13049	E3 ubiquitin-protein ligase TRIM32 (EC 6.3.2.-) (72 kDa Tat-interactin	6.13	5		3		3	Y
B3KY30_HUMAN (+3)	A6NCK0_HUMAN	NAE1	A6NCK0	NEDD8-activating enzyme E1 regulatory subunit	7.82	5	1	1		3	Y
B4E2S7_HUMAN (+1)	B4DKB2_HUMAN	ECE1	B4DKB2	Endothelin-converting enzyme 1 (cDNA FLJ59212, highly similar to Endot	2.3	5	3			3	Y
Q59GU6_HUMAN	FUBP3_HUMAN	FUBP3	Q96I24	Far upstream element-binding protein 3 (FUSE-binding protein 3)	7.17	5	2			3	Y
P5CR2_HUMAN	B7Z323_HUMAN	B7Z323_HUMAN	B7Z323	cDNA FLJ52497, highly similar to Protein NDRG3	5.3	5	2			3
B7ZKR9_HUMAN	AP3S1_HUMAN	AP3S1	Q92572	AP-3 complex subunit sigma-1 (AP-3 complex subunit sigma-3A) (Adapter-	7.77	5	2			3	Y
D3DXC9_HUMAN	B4DLT2_HUMAN	B4DLT2_HUMAN	B4DLT2	cDNA FLJ56637, highly similar to Nuclear pore complex protein Nup155	2.14	5	2			3
B4DKS0_HUMAN (+1)	J3KPV7_HUMAN	MPST	J3KPV7	3-mercaptopyruvate sulfurtransferase (Mercaptopyruvate sulfurtransfera	7.89	5	2		1	2	Y
BRE_HUMAN	A9UK01_HUMAN	A9UK01_HUMAN	A9UK01	Rho GTPase activating protein	6.49	5	4			2
EPS8_HUMAN	A6H8Z3_HUMAN	RAB3GAP1	A6H8Z3	RAB3GAP1 protein (Rab3 GTPase-activating protein catalytic subunit)	1.71	5	4			2	Y
A8K5L4_HUMAN	NCDN_HUMAN	NCDN	Q9UBB6	Neurochondrin	3.16	5	3			2	Y
CRKL_HUMAN	B2RAU5_HUMAN	B2RAU5_HUMAN	B2RAU5	Sorting nexin	2.35	5	3			2
ARAP1_HUMAN	NTPCR_HUMAN	NTPCR	Q9BSD7	Cancer-related nucleoside-triphosphatase (NTPase) (EC 3.6.1.15) (Nucle	17.4	5	3			2	Y
PML_HUMAN	A8K2Z9_HUMAN	A8K2Z9_HUMAN	A8K2Z9	Receptor-type tyrosine-protein phosphatase (EC 3.1.3.48)	3.89	5	3			2
B2RNR6_HUMAN (+1)	ARL3_HUMAN	ARL3	P36405	ADP-ribosylation factor-like protein 3	6.04	5	2	1	2	1	Y
A8KAM8_HUMAN (+1)	SH3G1_HUMAN	SH3GL1	Q99961	Endophilin-A2 (EEN fusion partner of MLL) (Endophilin-2) (Extra eleven	7.07	5	5		1	1	Y
FEN1_HUMAN	B3KML1_HUMAN	B3KML1_HUMAN	B3KML1	cDNA FLJ11308 fis, clone PLACE1010074, highly similar to Sorting nexin	7.51	5	3		1	1
E7EMX7_HUMAN (+1)	EFNB1_HUMAN	EFNB1	P98172	Ephrin-B1 (EFL-3) (ELK ligand) (ELK-L) (EPH-related receptor tyrosine	8.96	5	1	3		1	Y
PYRG2_HUMAN	ACAD9_HUMAN	ACAD9	Q9H845	Acyl-CoA dehydrogenase family member 9, mitochondrial (ACAD-9) (EC 1.3	6.44	5	5			1	Y
SHLB1_HUMAN	Q59EZ3_HUMAN	Q59EZ3_HUMAN	Q59EZ3	Insulin-like growth factor 2 receptor variant (Fragment)	1.28	5	4			1
B4DTE8_HUMAN (+2)	XRN1_HUMAN	XRN1	Q8IZH2	5'-3' exoribonuclease 1 (EC 3.1.13.-) (Strand-exchange protein 1 homol	1.11	5	4			1	Y
T3HPD_HUMAN	FRAS1_HUMAN	FRAS1	Q86XX4	Extracellular matrix protein FRAS1	0.699	5			5		Y
TF_HUMAN	A6XNE2_HUMAN	A6XNE2_HUMAN	A6XNE2	Complement factor D preproprotein	12.3	5			5
CHSTE_HUMAN	J3KQ42_HUMAN	TSPAN4	J3KQ42	Tetraspanin-4	3.11	5		1	4		Y
LAS1L_HUMAN	Q6N094_HUMAN	DKFZp686O01196	Q6N094	Putative uncharacterized protein DKFZp686O01196	8.12	5	2		4
B3KRR1_HUMAN (+2)	B7Z1V1_HUMAN	B7Z1V1_HUMAN	B7Z1V1	cDNA FLJ50123	6.86	5	1		4
GAS6_HUMAN	A1L172_HUMAN	ACOT1	A1L172	Acyl-CoA thioesterase 1	9.98	5	2		3		Y
MOCOS_HUMAN	UBP11_HUMAN	USP11	P51784	Ubiquitin carboxyl-terminal hydrolase 11 (EC 3.4.19.12) (Deubiquitinat	3.43	5	2		3		Y
CORO7_HUMAN	SRPX2_HUMAN	SRPX2	O60687	Sushi repeat-containing protein SRPX2	11.8	5	1		3		Y
B1AKZ3_HUMAN (+2)	NTF2_HUMAN	NUTF2	P61970	Nuclear transport factor 2 (NTF-2) (Placental protein 15) (PP15)	18.1	5	3		2		Y
B1AHL2_HUMAN (+1)	ASPH_HUMAN	ASPH	Q12797	Aspartyl/asparaginyl beta-hydroxylase (EC 1.14.11.16) (Aspartate beta-	6.86	5	4		1		Y
EXT2_HUMAN	NID2_HUMAN	NID2	Q14112	Nidogen-2 (NID-2) (Osteonidogen)	1.24	5		5			Y
ADPPT_HUMAN	GAS6_HUMAN	GAS6	Q14393	Growth arrest-specific protein 6 (GAS-6) (AXL receptor tyrosine kinase	4.16	5	1	4			Y
B7ZM61_HUMAN (+1)	Q6NUJ9_HUMAN	SULF1	Q6NUJ9	SULF1 protein	4.5	5	1	4			Y
AIFM1_HUMAN	B2R7M1_HUMAN	B2R7M1_HUMAN	B2R7M1	cDNA, FLJ93507, highly similar to Homo sapiens ATPase, H+ transporting	14	5	3	3
TAOK1_HUMAN	B2R6A3_HUMAN	B2R6A3_HUMAN	B2R6A3	cDNA, FLJ92860, highly similar to Homo sapiens solute carrier family 9	7.82	5	3	3
E7EW20_HUMAN	A5PKX5_HUMAN	MAN2A1	A5PKX5	MAN2A1 protein	2.97	5	2	3			Y
B2RDN3_HUMAN	A6QKW0_HUMAN	SHINC3	A6QKW0	SHINC3	4.86	5	2	3
SRSF9_HUMAN	D3DPT8_HUMAN	RRAGC	D3DPT8	Ras-related GTP binding C, isoform CRA_a	9.91	5	2	3			Y
B7Z6B8_HUMAN (+1)	F5H740_HUMAN	VDAC3	F5H740	Voltage-dependent anion-selective channel protein 3	8.1	5		3			Y
J3KN36_HUMAN (+2)	FA65A_HUMAN	FAM65A	Q6ZS17	Protein FAM65A	3.52	5	7				Y
AIFM2_HUMAN	B4DTE8_HUMAN	PLSCR1	B4DTE8	Phospholipid scramblase 1 (cDNA FLJ57588, highly similar to Phospholip	13.5	5	6				Y
A1AT_HUMAN	ATS12_HUMAN	ADAMTS12	P58397	A disintegrin and metalloproteinase with thrombospondin motifs 12 (ADA	3.45	5	6				Y
PIP_HUMAN	B7ZKY2_HUMAN	CASK	B7ZKY2	Calcium/calmodulin-dependent serine protein kinase (MAGUK family)	3.34	5	5				Y
SRS11_HUMAN	Q5U676_HUMAN	B3GAT3	Q5U676	B3GAT3 protein (Fragment)	5.57	5	5				Y
B2RCZ4_HUMAN (+1)	GBP1_HUMAN	GBP1	P32455	Interferon-induced guanylate-binding protein 1 (GTP-binding protein 1)	2.36	5	5				Y
ASNA_HUMAN	PI42C_HUMAN	PIP4K2C	Q8TBX8	Phosphatidylinositol 5-phosphate 4-kinase type-2 gamma (EC 2.7.1.149)	6.89	5	5				Y
AGM1_HUMAN	A8K249_HUMAN	A8K249_HUMAN	A8K249	Caspase	12.6	5	5
S12A2_HUMAN	B4DZ88_HUMAN	KTN1	B4DZ88	KTN1 protein (cDNA FLJ61494, highly similar to Kinectin)	2.78	5	5				Y
ATS12_HUMAN	ADA17_HUMAN	ADAM17	P78536	Disintegrin and metalloproteinase domain-containing protein 17 (ADAM 1	6.31	5	5				Y
A8K872_HUMAN (+3)	B5MCZ3_HUMAN	IL6	B5MCZ3	Interleukin-6	15.3	5	5				Y
DYL2_HUMAN	TOR2A_HUMAN	TOR2A	Q5JU69	Torsin-2A (Torsin family 2 member A) (Torsin-related protein 1)	9.03	5	5				Y
GOT1B_HUMAN	CORA1_HUMAN	COL27A1	Q8IZC6	Collagen alpha-1(XXVII) chain	1.72	5	4				Y
GRB2_HUMAN (+1)	F8WDV0_HUMAN	IPO11	F8WDV0	Importin-11	4.52	4				5	Y
OAT_HUMAN	SMHD1_HUMAN	SMCHD1	A6NHR9	Structural maintenance of chromosomes flexible hinge domain-containing	2.39	4				5	Y
TBCD5_HUMAN	PKHO2_HUMAN	PLEKHO2	Q8TD55	Pleckstrin homology domain-containing family O member 2 (PH domain-con	2.65	4	1			4	Y
D3DPT8_HUMAN (+1)	THADA_HUMAN	THADA	Q6YHU6	Thyroid adenoma-associated protein (Gene inducing thyroid adenomas pro	1.59	4	1			4	Y
DJC10_HUMAN	G3V198_HUMAN	NUP160	G3V198	Nuclear pore complex protein Nup160 (Nucleoporin 160kDa, isoform CRA_e	2.02	4				4	Y
H0Y368_HUMAN	SRSF9_HUMAN	SRSF9	Q13242	Serine/arginine-rich splicing factor 9 (Pre-mRNA-splicing factor SRp30	14	4				4	Y
BZW2_HUMAN (+1)	SMCA2_HUMAN	SMARCA2	P51531	Probable global transcription activator SNF2L2 (EC 3.6.4.-) (ATP-depen	1.76	4				4	Y
O15187_HUMAN (+2)	Q96HT3_HUMAN	POLR1C	Q96HT3	POLR1C protein (Fragment)	8.58	4				4	Y
PSB4_HUMAN	Q9UG64_HUMAN	DKFZp586I1223	Q9UG64	Putative uncharacterized protein DKFZp586I1223 (Fragment)	12.7	4				4
B4DYP7_HUMAN (+1)	Q5TA95_HUMAN	TTC4	Q5TA95	Tetratricopeptide repeat domain 4, isoform CRA_a (Tetratricopeptide re	5.53	4				4	Y
B7Z670_HUMAN (+4)	B7WP27_HUMAN	CWC22	B7WP27	Pre-mRNA-splicing factor CWC22 homolog	2.64	4				4	Y
B4DZ28_HUMAN	VPS51_HUMAN	VPS51	Q9UID3	Vacuolar protein sorting-associated protein 51 homolog (Another new ge	5.88	4				4
PKCB1_HUMAN (+1)	IVD_HUMAN	IVD	P26440	Isovaleryl-CoA dehydrogenase, mitochondrial (IVD) (EC 1.3.8.4)	5.2	4				4	Y
A8K0C2_HUMAN (+3)	A8K5L4_HUMAN	A8K5L4_HUMAN	A8K5L4	cDNA FLJ76843, highly similar to Homo sapiens guanine nucleotide bindi	6.95	4				4
A8K940_HUMAN (+2)	GNL3_HUMAN	GNL3	Q9BVP2	Guanine nucleotide-binding protein-like 3 (E2-induced gene 3 protein)	8.01	4				4	Y
NXF1_HUMAN	B4DSH1_HUMAN	B4DSH1_HUMAN	B4DSH1	cDNA FLJ51295, highly similar to Cell division cycle 5-like protein	3.23	4				4
D6REA1_HUMAN (+1)	B4DG11_HUMAN	B4DG11_HUMAN	B4DG11	cDNA FLJ55382, highly similar to Hsp70-binding protein 1	6.67	4				4
GMPPB_HUMAN	TYK2_HUMAN	TYK2	P29597	Non-receptor tyrosine-protein kinase TYK2 (EC 2.7.10.2)	3.54	4				4	Y
Q59G24_HUMAN	NF1_HUMAN	NF1	P21359	Neurofibromin (Neurofibromatosis-related protein NF-1) [Cleaved into:	0.423	4				4	Y
A8K1Z2_HUMAN	D3DRP5_HUMAN	C9orf19	D3DRP5	Chromosome 9 open reading frame 19, isoform CRA_a (Fragment)	7.41	4				4
B3KSG7_HUMAN	SRS11_HUMAN	SRSF11	Q05519	Serine/arginine-rich splicing factor 11 (Arginine-rich 54 kDa nuclear	5.17	4				4	Y
B7ZW70_HUMAN (+1)	UBE3C_HUMAN	UBE3C	Q15386	Ubiquitin-protein ligase E3C (EC 6.3.2.-) (HectH2)	3.14	4				4	Y
Q8NBH6_HUMAN	DGKA_HUMAN	DGKA	P23743	Diacylglycerol kinase alpha (DAG kinase alpha) (EC 2.7.1.107) (80 kDa	6.67	4				4	Y
RISC_HUMAN	B2R7R5_HUMAN	B2R7R5_HUMAN	B2R7R5	cDNA, FLJ93570, highly similar to Homo sapiens phosphoribosyl pyrophos	7.59	4			1	3
Q6PJ75_HUMAN	DPP9_HUMAN	DPP9	Q86TI2	Dipeptidyl peptidase 9 (DP9) (EC 3.4.14.5) (Dipeptidyl peptidase IV-re	3.59	4			1	3	Y
E9PGF9_HUMAN	J3KRZ4_HUMAN	DCXR	J3KRZ4	L-xylulose reductase (Fragment)	13.5	4			1	3	Y
LSM4_HUMAN	LAR4B_HUMAN	LARP4B	Q92615	La-related protein 4B (La ribonucleoprotein domain family member 4B) (	4.2	4			1	3	Y
TSC2_HUMAN	FBX22_HUMAN	FBXO22	Q8NEZ5	F-box only protein 22 (F-box protein FBX22p44)	7.44	4			1	3	Y
F8VX04_HUMAN (+1)	GTPC1_HUMAN	NIF3L1	Q9GZT8	Putative GTP cyclohydrolase 1 type 2 NIF3L1 (EC 3.5.4.16) (Amyotrophic	2.92	4			1	3	Y
EPG5_HUMAN	B3KTT0_HUMAN	B3KTT0_HUMAN	B3KTT0	cDNA FLJ38675 fis, clone IMR322000243, highly similar to Nucleoporin N	10.8	4			1	3
Q0D2N8_HUMAN (+1)	ATX2L_HUMAN	ATXN2L	Q8WWM7	Ataxin-2-like protein (Ataxin-2 domain protein) (Ataxin-2-related prot	2.98	4			1	3	Y
PSMD4_HUMAN (+1)	DNMT1_HUMAN	DNMT1	P26358	DNA (cytosine-5)-methyltransferase 1 (Dnmt1) (EC 2.1.1.37) (CXXC-type	1.55	4	1	1		3	Y
Q5T1M7_HUMAN (+1)	RAB31_HUMAN	RAB31	Q13636	Ras-related protein Rab-31 (Ras-related protein Rab-22B)	5.67	4	1			3	Y
B3KNI2_HUMAN (+2)	SMG9_HUMAN	SMG9	Q9H0W8	Protein SMG9 (Protein smg-9 homolog)	6.15	4	1			3	Y
VWA1_HUMAN	SRP14_HUMAN	SRP14	P37108	Signal recognition particle 14 kDa protein (SRP14) (18 kDa Alu RNA-bin	10.3	4			2	2	Y
INT5_HUMAN	Q0VAB1_HUMAN	TIMM50	Q0VAB1	Translocase of inner mitochondrial membrane 50 homolog (S. cerevisiae)	5.92	4			2	2	Y
NXN_HUMAN	E2QRM6_HUMAN	PPA2	E2QRM6	Inorganic pyrophosphatase 2, mitochondrial	12.3	4		2	1	2	Y
RHOF_HUMAN	C9JG87_HUMAN	MRPL39	C9JG87	39S ribosomal protein L39, mitochondrial (Fragment)	8.75	4	1	1	1	2	Y
IDHP_HUMAN	B4DW43_HUMAN	B4DW43_HUMAN	B4DW43	cDNA FLJ56162, highly similar to N-acetylgalactosamine kinase (EC 2.7.	5.3	4	1		1	2
MGST3_HUMAN (+2)	BCCIP_HUMAN	BCCIP	Q9P287	BRCA2 and CDKN1A-interacting protein (P21- and CDK-associated protein	2.55	4	1		1	2	Y
A4QN18_HUMAN (+4)	CORO7_HUMAN	CORO7	P57737	Coronin-7 (Crn7) (70 kDa WD repeat tumor rejection antigen homolog)	3.89	4	1		1	2	Y
KDEL2_HUMAN	ARL2_HUMAN	ARL2	P36404	ADP-ribosylation factor-like protein 2	22.3	4			1	2	Y
DTX3L_HUMAN	ARC1A_HUMAN	ARPC1A	Q92747	Actin-related protein 2/3 complex subunit 1A (SOP2-like protein)	3.24	4		2		2	Y
TRNK1_HUMAN	EXC6B_HUMAN	EXOC6B	Q9Y2D4	Exocyst complex component 6B (Exocyst complex component Sec15B) (SEC15	2.84	4		2		2	Y
H7BXI1_HUMAN	DHX29_HUMAN	DHX29	Q7Z478	ATP-dependent RNA helicase DHX29 (EC 3.6.4.13) (DEAH box protein 29) (	2.34	4	2			2	Y
HECD1_HUMAN	AIFM1_HUMAN	AIFM1	O95831	Apoptosis-inducing factor 1, mitochondrial (EC 1.1.1.-) (Programmed ce	4.73	4	2			2	Y
IN35_HUMAN	RBGPR_HUMAN	RAB3GAP2	Q9H2M9	Rab3 GTPase-activating protein non-catalytic subunit (RGAP-iso) (Rab3	1.36	4	2			2	Y
Q8WUM5_HUMAN (+1)	EWS_HUMAN	EWSR1	Q01844	RNA-binding protein EWS (EWS oncogene) (Ewing sarcoma breakpoint regio	2.29	4	2			2	Y
5NT3A_HUMAN	BAX_HUMAN	BAX	Q07812	Apoptosis regulator BAX (Bcl-2-like protein 4) (Bcl2-L-4)	6.77	4	2			2	Y
STEA3_HUMAN	VPS45_HUMAN	VPS45	Q9NRW7	Vacuolar protein sorting-associated protein 45 (h-VPS45) (hlVps45)	5.09	4	2			2	Y
AN32B_HUMAN (+1)	Q8TF11_HUMAN	Q8TF11_HUMAN	Q8TF11	Vacuolar proton pump subunit SFD alpha isoform	6.51	4	2			2
E9PEZ7_HUMAN	PLCB3_HUMAN	PLCB3	Q01970	1-phosphatidylinositol 4,5-bisphosphate phosphodiesterase beta-3 (EC 3	2.27	4	2			2	Y
B4DE94_HUMAN	UBC12_HUMAN	UBE2M	P61081	NEDD8-conjugating enzyme Ubc12 (EC 6.3.2.-) (NEDD8 carrier protein) (N	10.9	4	1			2	Y
CCD47_HUMAN	Q08AK7_HUMAN	USP4	Q08AK7	Ubiquitin carboxyl-terminal hydrolase (EC 3.4.19.12)	3.84	4				2	Y
NELFB_HUMAN	IDI1_HUMAN	IDI1	Q13907	Isopentenyl-diphosphate Delta-isomerase 1 (EC 5.3.3.2) (Isopentenyl py	14.5	4			3	1	Y
DEN2D_HUMAN	A8MT37_HUMAN	GSK3A	A8MT37	Glycogen synthase kinase-3 alpha	7.73	4			3	1	Y
ADAS_HUMAN (+1)	TBC15_HUMAN	TBC1D15	Q8TC07	TBC1 domain family member 15 (GTPase-activating protein RAB7) (GAP for	3.62	4		2	1	1	Y
A8K9K8_HUMAN	B7ZM73_HUMAN	MON2	B7ZM73	MON2 protein	1.24	4	2		1	1	Y
UBP47_HUMAN	GRK5_HUMAN	GRK5	P34947	G protein-coupled receptor kinase 5 (EC 2.7.11.16) (G protein-coupled	2.37	4		3		1	Y
PMVK_HUMAN	COR1B_HUMAN	CORO1B	Q9BR76	Coronin-1B (Coronin-2)	7.36	4	1	2		1	Y
A8K8N5_HUMAN (+2)	F5GWX2_HUMAN	HEBP1	F5GWX2	Heme-binding protein 1	12	4	2	1		1	Y
KRT84_HUMAN	B4DKS0_HUMAN	B4DKS0_HUMAN	B4DKS0	cDNA FLJ53381, highly similar to Monocarboxylate transporter 1	6.25	4	4			1
D3DSR9_HUMAN (+1)	DRG2_HUMAN	DRG2	P55039	Developmentally-regulated GTP-binding protein 2 (DRG-2)	8.52	4	3			1	Y
RCN1_HUMAN	A8KA83_HUMAN	A8KA83_HUMAN	A8KA83	cDNA FLJ78586, highly similar to Homo sapiens VAMP (vesicle-associated	4.96	4	3			1
CATC_HUMAN	TOR1B_HUMAN	TOR1B	O14657	Torsin-1B (Torsin family 1 member B)	6.25	4	3			1	Y
Q9NXW1_HUMAN	SAE1_HUMAN	SAE1	Q9UBE0	SUMO-activating enzyme subunit 1 (Ubiquitin-like 1-activating enzyme E	7.23	4			4		Y
STT3B_HUMAN	APEX1_HUMAN	APEX1	P27695	DNA-(apurinic or apyrimidinic site) lyase (EC 3.1.-.-) (EC 4.2.99.18)	8.81	4			4		Y
B3KQF4_HUMAN (+2)	DHPR_HUMAN	QDPR	P09417	Dihydropteridine reductase (EC 1.5.1.34) (HDHPR) (Quinoid dihydropteri	13.5	4			4		Y
E7EWN9_HUMAN	CSN7A_HUMAN	COPS7A	Q9UBW8	COP9 signalosome complex subunit 7a (SGN7a) (Signalosome subunit 7a) (	9.45	4			4		Y
B5MCF9_HUMAN (+1)	B3GN61_HUMAN	CDH1	B3GN61	Truncated E-cadherin	3.43	4			4		Y
HEAT3_HUMAN	A8K5A4_HUMAN	A8K5A4_HUMAN	A8K5A4	cDNA FLJ76826, highly similar to Homo sapiens ceruloplasmin (ferroxida	3.94	4			4
B2RC50_HUMAN	MA2C1_HUMAN	MAN2C1	Q9NTJ4	Alpha-mannosidase 2C1 (EC 3.2.1.24) (Alpha mannosidase 6A8B) (Alpha-D-	2.02	4			4		Y
E9PIE3_HUMAN (+1)	C9JYD7_HUMAN	GAL3ST1	C9JYD7	Galactosylceramide sulfotransferase (Fragment)	11.6	4			4		Y
Q8WWH9_HUMAN (+1)	A8K417_HUMAN	A8K417_HUMAN	A8K417	cDNA FLJ78087, highly similar to Homo sapiens homogentisate 1,2-dioxyg	4.72	4			4
A5D8X2_HUMAN	MUC13_HUMAN	MUC13	Q9H3R2	Mucin-13 (MUC-13) (Down-regulated in colon cancer 1)	5.48	4			4		Y
KPCD_HUMAN	B2R8N1_HUMAN	B2R8N1_HUMAN	B2R8N1	cDNA, FLJ93976, highly similar to Homo sapiens COP9 homolog (COP9), mR	13.4	4	2		2
GGT1_HUMAN	B4DWB1_HUMAN	B4DWB1_HUMAN	B4DWB1	Protein arginine N-methyltransferase	2.71	4	2		2
B4E164_HUMAN	I3L4I4_HUMAN	TOM1L1	I3L4I4	TOM1-like protein 1	7.68	4	2		2		Y
K2C8_HUMAN	D3DPG0_HUMAN	TTN	D3DPG0	Titin, isoform CRA_a	0.0715	4	1		2		Y
NUB1_HUMAN	KI13B_HUMAN	KIF13B	Q9NQT8	Kinesin-like protein KIF13B (Kinesin-like protein GAKIN)	1.31	4		4	1		Y
DCTN4_HUMAN	CE051_HUMAN	C5orf51	A6NDU8	UPF0600 protein C5orf51	8.5	4	4		1		Y
RFIP1_HUMAN	Q5HYL6_HUMAN	DKFZp686E1899	Q5HYL6	Putative uncharacterized protein DKFZp686E1899	3.98	4	3		1
B7Z1V1_HUMAN (+2)	PPT1_HUMAN	PPT1	P50897	Palmitoyl-protein thioesterase 1 (PPT-1) (EC 3.1.2.22) (Palmitoyl-prot	9.48	4	3		1		Y
SLK_HUMAN	B7Z965_HUMAN	B7Z965_HUMAN	B7Z965	cDNA FLJ56337, highly similar to High mobility group protein B1	8.62	4	1	4
B4E1Z4_HUMAN	CBPE_HUMAN	CPE	P16870	Carboxypeptidase E (CPE) (EC 3.4.17.10) (Carboxypeptidase H) (CPH) (En	5.88	4		4			Y
KIF11_HUMAN	I6N6Q6_HUMAN	COX2	I6N6Q6	Cytochrome c oxidase subunit 2	7.05	4		4			Y
RCL1_HUMAN	B7Z2G0_HUMAN	B7Z2G0_HUMAN	B7Z2G0	cDNA FLJ54266, highly similar to G-protein coupled receptor family C g	4.56	4		4
Q6IPI1_HUMAN (+1)	ITA4_HUMAN	ITGA4	P13612	Integrin alpha-4 (CD49 antigen-like family member D) (Integrin alpha-I	3.78	4		4			Y
HERC5_HUMAN	APMAP_HUMAN	APMAP	Q9HDC9	Adipocyte plasma membrane-associated protein (Protein BSCv)	2.88	4	1	3
SEC63_HUMAN	RRAGA_HUMAN	RRAGA	Q7L523	Ras-related GTP-binding protein A (Rag A) (RagA) (Adenovirus E3 14.7 k	3.19	4	2	2			Y
PTN9_HUMAN (+1)	B8ZZL5_HUMAN	MITD1	B8ZZL5	MIT domain-containing protein 1 (Fragment)	12.7	4	2	2			Y
B2R7R5_HUMAN (+3)	MOGS_HUMAN	MOGS	Q13724	Mannosyl-oligosaccharide glucosidase (EC 3.2.1.106) (Processing A-gluc	1.43	4	3	1			Y
DKC1_HUMAN	B1AKZ3_HUMAN	PEA15	B1AKZ3	Astrocytic phosphoprotein PEA-15 (Phosphoprotein enriched in astrocyte	17.2	4	3	1			Y
Q69YP2_HUMAN	B2RTQ5_HUMAN	LRRC16A	B2RTQ5	LRRC16A protein	2.12	4	3	1			Y
UBCP1_HUMAN	A8K4S9_HUMAN	A8K4S9_HUMAN	A8K4S9	Signal transducer and activator of transcription	3.54	4	6
C9JDM3_HUMAN	F8J390_HUMAN	PKP3	F8J390	Plakophilin 3b (Fragment)	4.93	4	5				Y
THUM3_HUMAN	CLDN1_HUMAN	CLDND1	Q9NY35	Claudin domain-containing protein 1 (Membrane protein GENX-3745)	11.5	4	5				Y
AHNK2_HUMAN	H3BPE1_HUMAN	MACF1	H3BPE1	Microtubule-actin cross-linking factor 1, isoforms 1/2/3/5	0.463	4	4				Y
H0YKD8_HUMAN (+1)	Q658S9_HUMAN	DKFZp666I134	Q658S9	Putative uncharacterized protein DKFZp666I134 (Fragment)	8.67	4	4
LIS1_HUMAN	ERP44_HUMAN	ERP44	Q9BS26	Endoplasmic reticulum resident protein 44 (ER protein 44) (ERp44) (Thi	6.4	4	4				Y
B4DRB1_HUMAN (+2)	ASAP2_HUMAN	ASAP2	O43150	Arf-GAP with SH3 domain, ANK repeat and PH domain-containing protein 2	4.57	4	4				Y
D3DSS6_HUMAN (+1)	B4DWL1_HUMAN	B4DWL1_HUMAN	B4DWL1	cDNA FLJ59240, highly similar to Far upstream element-binding protein	3.43	4	4
ABC3D_HUMAN	ECHM_HUMAN	ECHS1	P30084	Enoyl-CoA hydratase, mitochondrial (EC 4.2.1.17) (Enoyl-CoA hydratase	8.62	4	4				Y
CSDE1_HUMAN (+2)	A8K6H1_HUMAN	A8K6H1_HUMAN	A8K6H1	cDNA FLJ76662, highly similar to Homo sapiens type 1 tumor necrosis fa	4.04	4	4
F8VSD4_HUMAN	VATL_HUMAN	ATP6V0C	P27449	V-type proton ATPase 16 kDa proteolipid subunit (V-ATPase 16 kDa prote	16.1	4	4				Y
B2R841_HUMAN	B4DRC7_HUMAN	B4DRC7_HUMAN	B4DRC7	cDNA FLJ57829	3.4	4	4
MOGS_HUMAN	B4DTX0_HUMAN	B4DTX0_HUMAN	B4DTX0	cDNA FLJ60891, highly similar to Macrophage colony-stimulating factor	6.49	4	4
SMU1_HUMAN	CHM4B_HUMAN	CHMP4B	Q9H444	Charged multivesicular body protein 4b (Chromatin-modifying protein 4b	7.14	4	4				Y
SMD3_HUMAN	DTX3L_HUMAN	DTX3L	Q8TDB6	E3 ubiquitin-protein ligase DTX3L (EC 6.3.2.-) (B-lymphoma- and BAL-as	2.16	4	4				Y
VASP_HUMAN	H7BXI1_HUMAN	ESYT2	H7BXI1	Extended synaptotagmin-2 (Fragment)	4.75	4	4				Y
F5H5A9_HUMAN	B7Z4A7_HUMAN	EVI2B	B7Z4A7	Protein EVI2B (cDNA FLJ55224, highly similar to EVI2B protein)	6.05	4	4				Y
A9Z1X7_HUMAN (+2)	CLIC3_HUMAN	CLIC3	O95833	Chloride intracellular channel protein 3	6.78	4	4				Y
A8K2H6_HUMAN (+3)	PNPT1_HUMAN	PNPT1	Q8TCS8	Polyribonucleotide nucleotidyltransferase 1, mitochondrial (EC 2.7.7.8	3.83	4	4				Y
LY75_HUMAN	Q59FU8_HUMAN	Q59FU8_HUMAN	Q59FU8	Tumor necrosis factor receptor superfamily, member 6 isoform 1 variant	4.14	4	4
B7Z4W4_HUMAN (+1)	RISC_HUMAN	SCPEP1	Q9HB40	Retinoid-inducible serine carboxypeptidase (EC 3.4.16.-) (Serine carbo	5.75	4	4				Y
LGUL_HUMAN	A2RUM0_HUMAN	PARP10	A2RUM0	Poly (ADP-ribose) polymerase family, member 10	3.22	4	4				Y
PHLA2_HUMAN	NXN_HUMAN	NXN	Q6DKJ4	Nucleoredoxin (EC 1.8.1.8)	8.28	4	4				Y
B4E324_HUMAN (+2)	G5E977_HUMAN	NAPRT1	G5E977	Nicotinate phosphoribosyltransferase (Nicotinate phosphoribosyltransfe	5.31	4	4				Y
CATF_HUMAN	QSOX2_HUMAN	QSOX2	Q6ZRP7	Sulfhydryl oxidase 2 (EC 1.8.3.2) (Neuroblastoma-derived sulfhydryl ox	5.3	4	4				Y
BYST_HUMAN	TP4A1_HUMAN	PTP4A1	Q93096	Protein tyrosine phosphatase type IVA 1 (EC 3.1.3.48) (PTP(CAAXI)) (Pr	12.7	4	4				Y
IBP2_HUMAN	SAMH1_HUMAN	SAMHD1	Q9Y3Z3	Deoxynucleoside triphosphate triphosphohydrolase SAMHD1 (dNTPase) (EC	5.59	4	3				Y
SSH3_HUMAN	E5KN59_HUMAN	E5KN59_HUMAN	E5KN59	Peptidyl-prolyl cis-trans isomerase D	4.59	3				4
BAG3_HUMAN (+1)	LGUL_HUMAN	GLO1	Q04760	Lactoylglutathione lyase (EC 4.4.1.5) (Aldoketomutase) (Glyoxalase I)	9.24	3				4	Y
AGO2_HUMAN	RL22_HUMAN	RPL22	P35268	60S ribosomal protein L22 (EBER-associated protein) (EAP) (Epstein-Bar	10.2	3		1		3	Y
PLSL_HUMAN	UFL1_HUMAN	UFL1	O94874	E3 UFM1-protein ligase 1 (EC 6.3.2.-) (LZAP-binding protein)	3.27	3	1			3	Y
DBNL_HUMAN	Q53GS0_HUMAN	Q53GS0_HUMAN	Q53GS0	Nucleolar GTP-binding protein 1 (Fragment)	2.05	3				3
A8K5T0_HUMAN (+1)	PRP6_HUMAN	PRPF6	O94906	Pre-mRNA-processing factor 6 (Androgen receptor N-terminal domain-tran	2.55	3				3	Y
WDR82_HUMAN	NELFB_HUMAN	NELFB	Q8WX92	Negative elongation factor B (NELF-B) (Cofactor of BRCA1)	4.31	3				3
Q9UG64_HUMAN	B3KNC3_HUMAN	B3KNC3_HUMAN	B3KNC3	cDNA FLJ14222 fis, clone NT2RP3003992, highly similar to Nucleolar com	2.94	3				3
SBDS_HUMAN	RBM14_HUMAN	RBM14	Q96PK6	RNA-binding protein 14 (Paraspeckle protein 2) (PSP2) (RNA-binding mot	2.24	3				3	Y
A8K6D2_HUMAN (+2)	CECR5_HUMAN	CECR5	Q9BXW7	Cat eye syndrome critical region protein 5	6.86	3				3	Y
B2RBP3_HUMAN (+2)	B3KP06_HUMAN	B3KP06_HUMAN	B3KP06	cDNA FLJ30880 fis, clone FEBRA2004767, highly similar to Breast cancer	1.21	3				3
ABCF3_HUMAN (+1)	F175B_HUMAN	FAM175B	Q15018	BRISC complex subunit Abro1 (Abraxas brother protein 1) (Protein FAM17	6.99	3				3	Y
TRA2A_HUMAN	UPP1_HUMAN	UPP1	Q16831	Uridine phosphorylase 1 (UPase 1) (UrdPase 1) (EC 2.4.2.3)	6.77	3				3	Y
TES_HUMAN	PKN2_HUMAN	PKN2	Q16513	Serine/threonine-protein kinase N2 (EC 2.7.11.13) (PKN gamma) (Protein	2.95	3				3	Y
A1L480_HUMAN (+2)	MTNA_HUMAN	MRI1	Q9BV20	Methylthioribose-1-phosphate isomerase (M1Pi) (MTR-1-P isomerase) (EC	3.52	3				3	Y
VATC1_HUMAN	ROA0_HUMAN	HNRNPA0	Q13151	Heterogeneous nuclear ribonucleoprotein A0 (hnRNP A0)	10.2	3				3	Y
CHM4B_HUMAN	B2RAR3_HUMAN	B2RAR3_HUMAN	B2RAR3	Queuine tRNA-ribosyltransferase (EC 2.4.2.29)	3.47	3				3
RHDF2_HUMAN	SSF1_HUMAN	PPAN	Q9NQ55	Suppressor of SWI4 1 homolog (Ssf-1) (Brix domain-containing protein 3	6.98	3				3	Y
CDK5_HUMAN	H1X_HUMAN	H1FX	Q92522	Histone H1x	10.3	3				3	Y
RL22_HUMAN	B2RCP7_HUMAN	B2RCP7_HUMAN	B2RCP7	cDNA, FLJ96197, highly similar to Homo sapiens connective tissue growt	6.3	3				3
MED23_HUMAN	CD59_HUMAN	CD59	P13987	CD59 glycoprotein (1F5 antigen) (20 kDa homologous restriction factor)	15.6	3				3	Y
B4DFL1_HUMAN (+5)	IPO8_HUMAN	IPO8	O15397	Importin-8 (Imp8) (Ran-binding protein 8) (RanBP8)	2.03	3				3	Y
C8C504_HUMAN	B7ZKR9_HUMAN	POLR1A	B7ZKR9	DNA-directed RNA polymerase (EC 2.7.7.6)	1.8	3				3	Y
B3KNC3_HUMAN	ARFP1_HUMAN	ARFIP1	P53367	Arfaptin-1 (ADP-ribosylation factor-interacting protein 1)	6.17	3				3	Y
C9JSL2_HUMAN (+1)	SPA5L_HUMAN	SPATA5L1	Q9BVQ7	Spermatogenesis-associated protein 5-like protein 1	3.32	3				3	Y
RN215_HUMAN	A8K9B2_HUMAN	A8K9B2_HUMAN	A8K9B2	cDNA FLJ76725, highly similar to Homo sapiens L-2-hydroxyglutarate deh	4.97	3				3
EI2BA_HUMAN	ATM_HUMAN	ATM	Q13315	Serine-protein kinase ATM (EC 2.7.11.1) (Ataxia telangiectasia mutated	0.622	3				3	Y
GSHR_HUMAN	DNJA3_HUMAN	DNAJA3	Q96EY1	DnaJ homolog subfamily A member 3, mitochondrial (DnaJ protein Tid-1)	5.83	3				3	Y
B4DEA6_HUMAN	B4DE94_HUMAN	B4DE94_HUMAN	B4DE94	cDNA FLJ57707, highly similar to Ketosamine-3-kinase (EC 2.7.1.-)	11	3				3
GP126_HUMAN	B4DH44_HUMAN	B4DH44_HUMAN	B4DH44	cDNA FLJ52538, highly similar to Dual specificity mitogen-activated pr	7.98	3				3
ETHE1_HUMAN (+1)	Q5SQP8_HUMAN	CTBP2	Q5SQP8	C-terminal-binding protein 2	4.29	3				3	Y
MK67I_HUMAN	CLPP_HUMAN	CLPP	Q16740	Putative ATP-dependent Clp protease proteolytic subunit, mitochondrial	9.75	3				3	Y
A2VCQ3_HUMAN (+1)	B2RC50_HUMAN	B2RC50_HUMAN	B2RC50	cDNA, FLJ95853, highly similar to Homo sapiens exosome component Rrp46	9.36	3				3
E9PGT3_HUMAN (+2)	C9J5D1_HUMAN	NAA50	C9J5D1	N-alpha-acetyltransferase 50	19.4	3				3	Y
STML2_HUMAN	K2013_HUMAN	KIAA2013	Q8IYS2	Uncharacterized protein KIAA2013	4.57	3				3	Y
PDLI4_HUMAN	TFB2M_HUMAN	TFB2M	Q9H5Q4	Dimethyladenosine transferase 2, mitochondrial (EC 2.1.1.-) (Hepatitis	6.31	3				3	Y
ARL3_HUMAN	SMU1_HUMAN	SMU1	Q2TAY7	WD40 repeat-containing protein SMU1 (Smu-1 suppressor of mec-8 and unc	7.8	3			3	2	Y
D3DP16_HUMAN	VPS16_HUMAN	VPS16	Q9H269	Vacuolar protein sorting-associated protein 16 homolog (hVPS16)	4.41	3			2	2	Y
AMPB_HUMAN	F5H1X8_HUMAN	LRBA	F5H1X8	Lipopolysaccharide-responsive and beige-like anchor protein	1.4	3			1	2	Y
AATC_HUMAN (+1)	B4DYF4_HUMAN	B4DYF4_HUMAN	B4DYF4	cDNA FLJ56176, highly similar to Poly(A) polymerase alpha (EC 2.7.7.19	3.15	3			1	2
P4HA2_HUMAN	TRM61_HUMAN	TRMT61A	Q96FX7	tRNA (adenine(58)-N(1))-methyltransferase catalytic subunit TRMT61A (E	7.96	3			1	2	Y
J3KRZ4_HUMAN	PREP_HUMAN	PITRM1	Q5JRX3	Presequence protease, mitochondrial (hPreP) (EC 3.4.24.-) (Pitrilysin	2.5	3			1	2	Y
B4DDB9_HUMAN (+2)	B7ZL68_HUMAN	NRP2	B7ZL68	Neuropilin 2	3.35	3			1	2
A8K6F0_HUMAN (+1)	VTA1_HUMAN	VTA1	Q9NP79	Vacuolar protein sorting-associated protein VTA1 homolog (Dopamine-res	7.82	3	2	1		2	Y
EXOC8_HUMAN	B2R6E2_HUMAN	B2R6E2_HUMAN	B2R6E2	cDNA, FLJ92910, highly similar to Homo sapiens programmed cell death 4	4.69	3		1		2
A8K9U4_HUMAN	B4E324_HUMAN	B4E324_HUMAN	B4E324	cDNA FLJ60397, highly similar to Lysosomal protective protein (EC 3.4.	5.62	3		1		2
SODC_HUMAN	B3KM47_HUMAN	B3KM47_HUMAN	B3KM47	cDNA FLJ10273 fis, clone HEMBB1001137, highly similar to SEC23-interac	3.9	3	2			2
SMG9_HUMAN	NHLC2_HUMAN	NHLRC2	Q8NBF2	NHL repeat-containing protein 2	3.17	3	2			2	Y
H3BTL1_HUMAN (+3)	B4E2X3_HUMAN	METTL13	B4E2X3	Methyltransferase-like protein 13 (cDNA FLJ56024)	3.44	3	2			2	Y
RUXE_HUMAN	B2ZZ86_HUMAN	COL5A1	B2ZZ86	Collagen type V alpha 1	1.36	3	1			2	Y
AT8B1_HUMAN	SHLB1_HUMAN	SH3GLB1	Q9Y371	Endophilin-B1 (Bax-interacting factor 1) (Bif-1) (SH3 domain-containin	7.12	3	1			2	Y
I3L4I4_HUMAN (+3)	Q6IPI1_HUMAN	RPL29	Q6IPI1	Ribosomal protein L29	9.32	3	1			2	Y
B2RDG1_HUMAN (+1)	Q2TAM5_HUMAN	RELA	Q2TAM5	RELA protein (Transcription factor p65)	7.69	3	1			2	Y
B1AKC7_HUMAN	OGT1_HUMAN	OGT	O15294	UDP-N-acetylglucosamine--peptide N-acetylglucosaminyltransferase 110 k	3.54	3	1		2	1	Y
DYSF_HUMAN	D4YW74_HUMAN	TROPH	D4YW74	Polytrophin	0.19	3			2	1
MEMO1_HUMAN (+1)	K7EJU9_HUMAN	JMJD6	K7EJU9	Bifunctional arginine demethylase and lysyl-hydroxylase JMJD6	6.84	3			2	1	Y
WDR36_HUMAN	B4DZ28_HUMAN	B4DZ28_HUMAN	B4DZ28	cDNA FLJ53577, highly similar to pre-mRNA-splicing factor ATP-dependen	2.14	3			2	1
SAMH1_HUMAN	B7Z4J7_HUMAN	B7Z4J7_HUMAN	B7Z4J7	Gephyrin	3.69	3			2	1
CMC2_HUMAN (+1)	A8K9T8_HUMAN	A8K9T8_HUMAN	A8K9T8	cDNA FLJ76106, highly similar to Homo sapiens neurolysin (metallopepti	3.55	3			2	1
B5BU25_HUMAN (+2)	TRI56_HUMAN	TRIM56	Q9BRZ2	E3 ubiquitin-protein ligase TRIM56 (EC 6.3.2.-) (RING finger protein 1	6.23	3	2		1	1	Y
FA98B_HUMAN	TB182_HUMAN	TNKS1BP1	Q9C0C2	182 kDa tankyrase-1-binding protein	1.79	3	1		1	1	Y
NMI_HUMAN (+1)	H0Y858_HUMAN	H0Y858_HUMAN	H0Y858	Uncharacterized protein (Fragment)	2.02	3	1	1		1
NDUA9_HUMAN (+1)	RHOG_HUMAN	RHOG	P84095	Rho-related GTP-binding protein RhoG	14.1	3	1	1		1	Y
B7Z2A9_HUMAN (+5)	Q59G24_HUMAN	Q59G24_HUMAN	Q59G24	Activated RNA polymerase II transcription cofactor 4 variant (Fragment	17.9	3	3			1
ACL6A_HUMAN (+2)	J3QT16_HUMAN	PTK2	J3QT16	Focal adhesion kinase 1	0.939	3	3			1	Y
Q6IAX9_HUMAN (+1)	SPS2L_HUMAN	SPATS2L	Q9NUQ6	SPATS2-like protein (DNA polymerase-transactivated protein 6) (Stress	3.05	3	2			1	Y
Q6N094_HUMAN	ABC3D_HUMAN	APOBEC3D	Q96AK3	DNA dC->dU-editing enzyme APOBEC-3D (A3D) (EC 3.5.4.-)	3.11	3	2			1	Y
B4DH44_HUMAN	DDX20_HUMAN	DDX20	Q9UHI6	Probable ATP-dependent RNA helicase DDX20 (EC 3.6.4.13) (Component of	1.82	3	2			1	Y
ADRO_HUMAN	MPZL1_HUMAN	MPZL1	O95297	Myelin protein zero-like protein 1 (Protein zero-related)	8.55	3	2			1	Y
CAH9_HUMAN	MY18A_HUMAN	MYO18A	Q92614	Unconventional myosin-XVIIIa (Molecule associated with JAK3 N-terminus	1.12	3			3		Y
BAP31_HUMAN (+2)	B2R694_HUMAN	B2R694_HUMAN	B2R694	cDNA, FLJ92849, highly similar to Homo sapiens lanosterol synthase (2,	2.05	3			3
ESTD_HUMAN	A8K651_HUMAN	A8K651_HUMAN	A8K651	cDNA FLJ75700, highly similar to Homo sapiens complement component 1,	10.3	3			3
MA2C1_HUMAN	H7C285_HUMAN	TSPAN15	H7C285	Tetraspanin-15 (Fragment)	15	3			3		Y
H3BLV9_HUMAN	B2R758_HUMAN	B2R758_HUMAN	B2R758	cDNA, FLJ93295, highly similar to Homo sapiens glucosaminyl (N-acetyl)	4.11	3			3
PGM2L_HUMAN	J3QR68_HUMAN	HP	J3QR68	Haptoglobin (Fragment)	5.2	3			3		Y
B4DEM6_HUMAN (+1)	PGDH_HUMAN	HPGD	P15428	15-hydroxyprostaglandin dehydrogenase [NAD(+)] (15-PGDH) (EC 1.1.1.141	10.5	3			3		Y
B3KUB6_HUMAN	DESP_HUMAN	DSP	P15924	Desmoplakin (DP) (250/210 kDa paraneoplastic pemphigus antigen)	0.906	3		1	2		Y
B2RDN4_HUMAN	E5KMT6_HUMAN	E5KMT6_HUMAN	E5KMT6	tRNA pseudouridine synthase (EC 5.4.99.-)	2.51	3	1		2
E7ENQ8_HUMAN	M0QZI4_HUMAN	PLD3	M0QZI4	Phospholipase D3 (Fragment)	10.9	3		1	1		Y
E9PK59_HUMAN (+2)	Q7Z426_HUMAN	Q7Z426_HUMAN	Q7Z426	Putative MAPK activating protein	4.55	3	2		1
AMGO2_HUMAN (+1)	ASM3B_HUMAN	SMPDL3B	Q92485	Acid sphingomyelinase-like phosphodiesterase 3b (ASM-like phosphodiest	2.64	3		4			Y
DOPD_HUMAN	G3V5Z3_HUMAN	SMEK1	G3V5Z3	Uncharacterized protein	1.7	3		3			Y
DEOC_HUMAN	CMC2_HUMAN	SLC25A13	Q9UJS0	Calcium-binding mitochondrial carrier protein Aralar2 (Citrin) (Mitoch	4.74	3		3			Y
A0JLQ5_HUMAN (+1)	RFIP1_HUMAN	RAB11FIP1	Q6WKZ4	Rab11 family-interacting protein 1 (Rab11-FIP1) (Rab-coupling protein)	0.857	3		3			Y
KCY_HUMAN	B4DQY2_HUMAN	B4DQY2_HUMAN	B4DQY2	cDNA FLJ59388, highly similar to Mitochondrial inner membrane protein	2.67	3		3
CAB39_HUMAN	B7Z2A9_HUMAN	ATP6V0A1	B7Z2A9	V-type proton ATPase 116 kDa subunit a isoform 1 (cDNA FLJ53780, highl	4.91	3	1	2			Y
I6L9H4_HUMAN	CYBR1_HUMAN	CYBRD1	Q53TN4	Cytochrome b reductase 1 (EC 1.-.-.-) (Duodenal cytochrome b) (Ferric-	3.5	3	1	2			Y
MEP50_HUMAN	A8K2H6_HUMAN	A8K2H6_HUMAN	A8K2H6	Lipase	6.77	3	1	2
B2R7C2_HUMAN (+1)	Q53HC3_HUMAN	Q53HC3_HUMAN	Q53HC3	Solute carrier family 25 member 3 isoform b variant (Fragment)	3.32	3	2	1
RAB18_HUMAN	E5RHW4_HUMAN	ERLIN2	E5RHW4	Erlin-2 (Fragment)	3.55	3	2	1			Y
B2RA14_HUMAN (+1)	STX7_HUMAN	STX7	O15400	Syntaxin-7	11.1	3	2	1			Y
GMPPA_HUMAN	UBCP1_HUMAN	UBLCP1	Q8WVY7	Ubiquitin-like domain-containing CTD phosphatase 1 (EC 3.1.3.16) (Nucl	4.4	3	4				Y
COR1B_HUMAN	ARL1_HUMAN	ARL1	P40616	ADP-ribosylation factor-like protein 1	16.6	3	4				Y
B3KTT0_HUMAN (+1)	UCHL3_HUMAN	UCHL3	P15374	Ubiquitin carboxyl-terminal hydrolase isozyme L3 (UCH-L3) (EC 3.4.19.1	6.96	3	4				Y
B3KTC9_HUMAN (+4)	EFHD2_HUMAN	EFHD2	Q96C19	EF-hand domain-containing protein D2 (Swiprosin-1)	13.8	3	4				Y
OCLN_HUMAN	HINT2_HUMAN	HINT2	Q9BX68	Histidine triad nucleotide-binding protein 2, mitochondrial (HINT-2) (	19	3	4				Y
B2RAU5_HUMAN (+1)	PUF60_HUMAN	PUF60	Q9UHX1	Poly(U)-binding-splicing factor PUF60 (60 kDa poly(U)-binding-splicing	2.86	3	3				Y
B2RE46_HUMAN (+1)	B6ETL5_HUMAN	PANX1	B6ETL5	Pannexin	4.47	3	3				Y
B7Z6S9_HUMAN	DJC10_HUMAN	DNAJC10	Q8IXB1	DnaJ homolog subfamily C member 10 (EC 1.8.4.-) (Endoplasmic reticulum	1.26	3	3				Y
I1SRC5_HUMAN	ABD12_HUMAN	ABHD12	Q8N2K0	Monoacylglycerol lipase ABHD12 (EC 3.1.1.23) (2-arachidonoylglycerol h	2.01	3	3				Y
VASN_HUMAN	AIFM2_HUMAN	AIFM2	Q9BRQ8	Apoptosis-inducing factor 2 (EC 1.-.-.-) (Apoptosis-inducing factor ho	7.24	3	3				Y
A6NFX8_HUMAN	K7EKI8_HUMAN	PPL	K7EKI8	Periplakin	0.798	3	3				Y
Q63HL4_HUMAN	B4DFR2_HUMAN	DYNLRB1	B4DFR2	Dynein light chain roadblock-type 1 (cDNA FLJ59194, moderately similar	9.92	3	3				Y
T132B_HUMAN	B2RAH2_HUMAN	B2RAH2_HUMAN	B2RAH2	Sodium/hydrogen exchanger	1.72	3	3
B4DLT2_HUMAN (+1)	Q59E97_HUMAN	Q59E97_HUMAN	Q59E97	Galectin (Fragment)	7.69	3	3
ECHB_HUMAN	B3KQ18_HUMAN	B3KQ18_HUMAN	B3KQ18	cDNA FLJ32632 fis, clone SYNOV1000190, highly similar to Alpha-1,3-man	6.74	3	3
EXT1_HUMAN	G3V1A6_HUMAN	GSDMD	G3V1A6	Gasdermin domain containing 1, isoform CRA_d (Gasdermin-D)	3.2	3	3				Y
UBE2O_HUMAN	NUDC1_HUMAN	NUDCD1	Q96RS6	NudC domain-containing protein 1 (Chronic myelogenous leukemia tumor a	4.29	3	3				Y
MCTS1_HUMAN	Q2T9J9_HUMAN	TTC7A	Q2T9J9	TTC7A protein (Tetratricopeptide repeat protein 7A)	4.88	3	3				Y
IMPA1_HUMAN	NMI_HUMAN	NMI	Q13287	N-myc-interactor (Nmi) (N-myc and STAT interactor)	7.49	3	3				Y
TRI32_HUMAN	F5H5A9_HUMAN	SUGT1	F5H5A9	Suppressor of G2 allele of SKP1 homolog	10.5	3	3				Y
A8KA83_HUMAN (+1)	LY75_HUMAN	LY75	O60449	Lymphocyte antigen 75 (Ly-75) (C-type lectin domain family 13 member B	1.74	3	3				Y
EWS_HUMAN	CO6A2_HUMAN	COL6A2	P12110	Collagen alpha-2(VI) chain	1.96	3	3				Y
B4DG11_HUMAN (+1)	GP126_HUMAN	GPR126	Q86SQ4	G-protein coupled receptor 126 (Developmentally regulated G-protein-co	2.21	3	3				Y
RPP30_HUMAN	Q59GD7_HUMAN	Q59GD7_HUMAN	Q59GD7	Transporter (Fragment)	5.72	3	3
A6XNE2_HUMAN (+3)	PHLA2_HUMAN	PHLDA2	Q53GA4	Pleckstrin homology-like domain family A member 2 (Beckwith-Wiedemann	16.4	3	3				Y
A8K7Z9_HUMAN (+1)	LOXL4_HUMAN	LOXL4	Q96JB6	Lysyl oxidase homolog 4 (EC 1.4.3.-) (Lysyl oxidase-like protein 4) (L	3.17	3	3				Y
B4DST5_HUMAN	RBM25_HUMAN	RBM25	P49756	RNA-binding protein 25 (Arg/Glu/Asp-rich protein of 120 kDa) (RED120)	0.949	2		1		3	Y
LAR4B_HUMAN	DKC1_HUMAN	DKC1	O60832	H/ACA ribonucleoprotein complex subunit 4 (EC 5.4.99.-) (CBF5 homolog)	2.14	2	1			3	Y
B2RE24_HUMAN (+1)	ECHB_HUMAN	HADHB	P55084	Trifunctional enzyme subunit beta, mitochondrial (TP-beta) [Includes:	5.06	2				3	Y
Q96HT3_HUMAN (+1)	SR140_HUMAN	U2SURP	O15042	U2 snRNP-associated SURP motif-containing protein (140 kDa Ser/Arg-ric	1.17	2				3	Y
Q2T9J9_HUMAN	A8K6F0_HUMAN	A8K6F0_HUMAN	A8K6F0	cDNA FLJ75449, highly similar to Homo sapiens aquarius homolog (mouse)	2.09	2				3
HINT2_HUMAN (+1)	B4DDK3_HUMAN	B4DDK3_HUMAN	B4DDK3	cDNA FLJ53706, highly similar to Cell cycle control protein 50A	5.78	2				3
B4DPM0_HUMAN (+4)	DNJC5_HUMAN	DNAJC5	Q9H3Z4	DnaJ homolog subfamily C member 5 (Cysteine string protein) (CSP)	7.58	2	1			2	Y
F8W7U8_HUMAN (+1)	CO1A2_HUMAN	COL1A2	P08123	Collagen alpha-2(I) chain (Alpha-2 type I collagen)	1.17	2				2	Y
B7Z2B0_HUMAN (+1)	NAT10_HUMAN	NAT10	Q9H0A0	N-acetyltransferase 10 (EC 2.3.1.-)	1.27	2				2	Y
Q59E97_HUMAN	SPB5_HUMAN	SERPINB5	P36952	Serpin B5 (Maspin) (Peptidase inhibitor 5) (PI-5)	7.73	2				2	Y
NF1_HUMAN	YTDC2_HUMAN	YTHDC2	Q9H6S0	Probable ATP-dependent RNA helicase YTHDC2 (EC 3.6.4.13)	0.629	2				2	Y
Q3SYF1_HUMAN (+1)	FA98B_HUMAN	FAM98B	Q52LJ0	Protein FAM98B	3.94	2				2	Y
NID1_HUMAN	B4DMA4_HUMAN	B4DMA4_HUMAN	B4DMA4	cDNA FLJ58400, highly similar to Cleavage stimulation factor 77 kDa su	4.77	2				2
H3BS19_HUMAN (+1)	B4DWZ7_HUMAN	B4DWZ7_HUMAN	B4DWZ7	cDNA FLJ56802, highly similar to LanC-like protein 2	3.01	2				2
E5KMT6_HUMAN (+2)	ECHD1_HUMAN	ECHDC1	Q9NTX5	Ethylmalonyl-CoA decarboxylase (EC 4.1.1.94) (Enoyl-CoA hydratase doma	3.91	2				2	Y
H3BV80_HUMAN	AP3M1_HUMAN	AP3M1	Q9Y2T2	AP-3 complex subunit mu-1 (AP-3 adapter complex mu3A subunit) (Adapter	6.94	2				2	Y
STT3A_HUMAN	B2RNR6_HUMAN	ZFR	B2RNR6	Zinc finger RNA binding protein	1.3	2				2	Y
F2Z2X4_HUMAN (+1)	LSM4_HUMAN	LSM4	Q9Y4Z0	U6 snRNA-associated Sm-like protein LSm4 (Glycine-rich protein) (GRP)	11.5	2				2	Y
DCD_HUMAN	H3BLV9_HUMAN	SRPK1	H3BLV9	SRSF protein kinase 1 (Fragment)	2.09	2				2	Y
Q6DHZ8_HUMAN	B7Z592_HUMAN	B7Z592_HUMAN	B7Z592	cDNA FLJ61635, highly similar to Homo sapiens likely ortholog of mouse	2.55	2				2
VP33B_HUMAN	Q05BZ5_HUMAN	CPSF3	Q05BZ5	CPSF3 protein (Fragment)	4.87	2				2	Y
A8K2D6_HUMAN (+1)	KAD3_HUMAN	AK3	Q9UIJ7	GTP:AMP phosphotransferase AK3, mitochondrial (EC 2.7.4.10) (Adenylate	12.8	2				2	Y
I6N6Q6_HUMAN	A8K800_HUMAN	A8K800_HUMAN	A8K800	cDNA FLJ76924, highly similar to Homo sapiens brix domain containing 1	2.61	2				2
C9JG87_HUMAN (+1)	MRT4_HUMAN	MRTO4	Q9UKD2	mRNA turnover protein 4 homolog	7.95	2				2	Y
PKHO2_HUMAN	CI064_HUMAN	C9orf64	Q5T6V5	UPF0553 protein C9orf64	3.52	2				2	Y
H3BS72_HUMAN (+1)	ECI2_HUMAN	ECI2	O75521	Enoyl-CoA delta isomerase 2, mitochondrial (EC 5.3.3.8) (DRS-1) (Delta	2.28	2				2	Y
SHIP2_HUMAN	B4DQ62_HUMAN	B4DQ62_HUMAN	B4DQ62	cDNA FLJ51935, highly similar to Butyrophilin subfamily 3 member A1	5.31	2				2
A8MT37_HUMAN (+2)	NXF1_HUMAN	NXF1	Q9UBU9	Nuclear RNA export factor 1 (Tip-associated protein) (Tip-associating	2.42	2				2	Y
MOCS3_HUMAN	THUM3_HUMAN	THUMPD3	Q9BV44	THUMP domain-containing protein 3	2.96	2				2	Y
FKB15_HUMAN	A8K5S1_HUMAN	A8K5S1_HUMAN	A8K5S1	cDNA FLJ78650, highly similar to Homo sapiens mucosa associated lympho	2.18	2				2
Q53G69_HUMAN (+2)	BTAF1_HUMAN	BTAF1	O14981	TATA-binding protein-associated factor 172 (EC 3.6.4.-) (ATP-dependent	1.35	2				2	Y
AP1S1_HUMAN (+1)	MOCOS_HUMAN	MOCOS	Q96EN8	Molybdenum cofactor sulfurase (MCS) (MOS) (MoCo sulfurase) (hMCS) (EC	1.8	2				2	Y
H14_HUMAN (+1)	BYST_HUMAN	BYSL	Q13895	Bystin	6.41	2				2	Y
B3KW79_HUMAN	INT5_HUMAN	INTS5	Q6P9B9	Integrator complex subunit 5 (Int5)	2.55	2				2	Y
Q59FT7_HUMAN (+1)	A4D2D2_HUMAN	PCOLCE	A4D2D2	Procollagen C-endopeptidase enhancer	5.57	2				2	Y
KDIS_HUMAN	B2RDN4_HUMAN	B2RDN4_HUMAN	B2RDN4	cDNA, FLJ96693, highly similar to Homo sapiens block of proliferation	2.14	2				2
MYO9B_HUMAN	B3KX30_HUMAN	B3KX30_HUMAN	B3KX30	cDNA FLJ44557 fis, clone UTERU3007913, highly similar to FERM domain-c	4.95	2				2
F5H740_HUMAN (+1)	B7Z8T5_HUMAN	B7Z8T5_HUMAN	B7Z8T5	cDNA FLJ53003, highly similar to Presenilin-1 (EC 3.4.23.-)	5.68	2				2
E7EQZ4_HUMAN (+1)	PEF1_HUMAN	PEF1	Q9UBV8	Peflin (PEF protein with a long N-terminal hydrophobic domain) (Penta-	3.87	2				2	Y
B2RDP6_HUMAN (+3)	B4DST3_HUMAN	B4DST3_HUMAN	B4DST3	cDNA FLJ56487, highly similar to Methionine synthase (EC 2.1.1.13)	2.33	2				2
ASAP2_HUMAN	CDC23_HUMAN	CDC23	Q9UJX2	Cell division cycle protein 23 homolog (Anaphase-promoting complex sub	3.85	2				2	Y
PI42B_HUMAN	AL4A1_HUMAN	ALDH4A1	P30038	Delta-1-pyrroline-5-carboxylate dehydrogenase, mitochondrial (P5C dehy	4.97	2				2	Y
B4DF70_HUMAN	HD_HUMAN	HTT	P42858	Huntingtin (Huntington disease protein) (HD protein)	0.477	2				2	Y
Q5U676_HUMAN	B7Z879_HUMAN	B7Z879_HUMAN	B7Z879	cDNA FLJ54956, highly similar to Vacuolar protein sorting 11	1.18	2				2
EST1A_HUMAN	ESTD_HUMAN	ESD	P10768	S-formylglutathione hydrolase (FGH) (EC 3.1.2.12) (Esterase D) (Methyl	7.09	2				2	Y
IPO8_HUMAN	TF3C4_HUMAN	GTF3C4	Q9UKN8	General transcription factor 3C polypeptide 4 (EC 2.3.1.48) (TF3C-delt	2.68	2				2	Y
RB27B_HUMAN	F5H2D1_HUMAN	TENM2	F5H2D1	Teneurin-2	0.865	2				2
NOL9_HUMAN	H3BSW0_HUMAN	LRRC57	H3BSW0	Leucine-rich repeat-containing protein 57 (Fragment)	16.2	2				2	Y
J3KQ42_HUMAN	MTMR1_HUMAN	MTMR1	Q13613	Myotubularin-related protein 1 (EC 3.1.3.-)	#N/A	2				2	Y
MTR1_HUMAN	I3L0K2_HUMAN	TXNDC17	I3L0K2	Thioredoxin domain-containing protein 17	32	2				2	Y
B4E256_HUMAN (+2)	B3KRR1_HUMAN	B3KRR1_HUMAN	B3KRR1	cDNA FLJ34725 fis, clone MESAN2005958, highly similar to RNA-binding p	7.08	2				2
SYRM_HUMAN	HEAT3_HUMAN	HEATR3	Q7Z4Q2	HEAT repeat-containing protein 3	3.82	2				2	Y
MUC13_HUMAN	RPTOR_HUMAN	RPTOR	Q8N122	Regulatory-associated protein of mTOR (Raptor) (p150 target of rapamyc	1.42	2				2	Y
G3XAD2_HUMAN	B7ZB52_HUMAN	B7ZB52_HUMAN	B7ZB52	cDNA, FLJ79416, highly similar to Adapter-relatedprotein complex 4 sig	11.1	2				2
A0JP11_HUMAN (+1)	B2RCZ4_HUMAN	B2RCZ4_HUMAN	B2RCZ4	cDNA, FLJ96384, highly similar to Homo sapiens protein kinase C, iota	5.11	2	1		1	1
TF3C4_HUMAN	A8K6D2_HUMAN	A8K6D2_HUMAN	A8K6D2	cDNA FLJ76620, highly similar to Homo sapiens C2f protein (C2F), mRNA	4.51	2			1	1
DDX20_HUMAN (+2)	RN215_HUMAN	RNF215	Q9Y6U7	RING finger protein 215	4.51	2			1	1	Y
CYBR1_HUMAN	PSIP1_HUMAN	PSIP1	O75475	PC4 and SFRS1-interacting protein (CLL-associated antigen KW-7) (Dense	4.72	2			1	1	Y
A8K800_HUMAN (+2)	NID1_HUMAN	NID1	P14543	Nidogen-1 (NID-1) (Entactin)	2.17	2		1		1	Y
B5MBZ0_HUMAN (+1)	D3DSS6_HUMAN	DOCK5	D3DSS6	Dedicator of cytokinesis 5, isoform CRA_a	1.67	2		1		1	Y
B7Z8A2_HUMAN (+1)	PKCB1_HUMAN	ZMYND8	Q9ULU4	Protein kinase C-binding protein 1 (Cutaneous T-cell lymphoma-associat	2.19	2		1		1	Y
RFA1_HUMAN	IL1AP_HUMAN	IL1RAP	Q9NPH3	Interleukin-1 receptor accessory protein (IL-1 receptor accessory prot	1.58	2	2			1	Y
CD59_HUMAN (+2)	TELO2_HUMAN	TELO2	Q9Y4R8	Telomere length regulation protein TEL2 homolog (Protein clk-2 homolog	3.94	2	1			1	Y
PA1B3_HUMAN	ANR17_HUMAN	ANKRD17	O75179	Ankyrin repeat domain-containing protein 17 (Gene trap ankyrin repeat	0.73	2	1			1	Y
PKN2_HUMAN	GTPB1_HUMAN	GTPBP1	O00178	GTP-binding protein 1 (G-protein 1) (GP-1) (GP1)	1.35	2	1			1	Y
DHRS2_HUMAN	F5GX82_HUMAN	FRYL	F5GX82	Protein furry homolog-like	0.365	2	1			1	Y
PK1IP_HUMAN	MK67I_HUMAN	NIFK	Q9BYG3	MKI67 FHA domain-interacting nucleolar phosphoprotein (Nucleolar phosp	4.78	2	1			1
A8K548_HUMAN (+4)	J9JIE6_HUMAN	TMCO1	J9JIE6	Transmembrane and coiled-coil domain-containing protein 1 (Transmembra	6.28	2	1			1	Y
Q5HYL6_HUMAN (+1)	NUB1_HUMAN	NUB1	Q9Y5A7	NEDD8 ultimate buster 1 (Negative regulator of ubiquitin-like proteins	2.28	2	1			1	Y
B1AKJ5_HUMAN (+4)	MYO9B_HUMAN	MYO9B	Q13459	Unconventional myosin-IXb (Unconventional myosin-9b)	0.742	2	1			1	Y
KI20A_HUMAN	B2R8A2_HUMAN	B2R8A2_HUMAN	B2R8A2	cDNA, FLJ93804, highly similar to Homo sapiens gp25L2 protein (HSGP25L	4.67	2	1			1
I3L0K2_HUMAN (+2)	ETHE1_HUMAN	ETHE1	O95571	Persulfide dioxygenase ETHE1, mitochondrial (EC 1.13.11.18) (Ethylmalo	12.2	2	1			1	Y
Q5TA95_HUMAN (+1)	B4DSZ1_HUMAN	B4DSZ1_HUMAN	B4DSZ1	cDNA FLJ54877, highly similar to Syntaxin-12	13.5	2	1			1
ECHD1_HUMAN	RS12_HUMAN	RPS12	P25398	40S ribosomal protein S12	18.9	2	1			1	Y
F5GWX2_HUMAN	B3KYA7_HUMAN	STK3	B3KYA7	Serine/threonine-protein kinase 3 (cDNA FLJ16404 fis, clone UTERU20080	5.59	2	1			1	Y
PUR1_HUMAN (+1)	H3BND4_HUMAN	PDXDC1	H3BND4	Pyridoxal-dependent decarboxylase domain-containing protein 1	1.86	2			2		Y
B4DHK5_HUMAN	RCC2_HUMAN	RCC2	Q9P258	Protein RCC2 (RCC1-like protein TD-60) (Telophase disk protein of 60 k	2.49	2			2		Y
EPCR_HUMAN	STRN_HUMAN	STRN	O43815	Striatin	1.79	2			2		Y
LMAN1_HUMAN (+1)	A8K9G6_HUMAN	A8K9G6_HUMAN	A8K9G6	cDNA FLJ75133, highly similar to Homo sapiens NACHT, leucine rich repe	2.93	2			2
ACVR1_HUMAN	AN32E_HUMAN	ANP32E	Q9BTT0	Acidic leucine-rich nuclear phosphoprotein 32 family member E (LANP-li	9.7	2			2		Y
DNMBP_HUMAN (+1)	I6L9H4_HUMAN	HELZ	I6L9H4	HELZ protein (Probable helicase with zinc finger domain)	1.46	2		1	1		Y
LPP3_HUMAN (+1)	TGFB1_HUMAN	TGFB1	P01137	Transforming growth factor beta-1 (TGF-beta-1) [Cleaved into: Latency-	5.38	2		1	1		Y
MARK2_HUMAN	K7ERV3_HUMAN	TK1	K7ERV3	Thymidine kinase (EC 2.7.1.21)	11.6	2	1		1		Y
B2R8N0_HUMAN (+1)	G3V1D1_HUMAN	FTH1	G3V1D1	Ferritin	9.73	2	1		1		Y
K7ELW0_HUMAN (+1)	MTCH2_HUMAN	MTCH2	Q9Y6C9	Mitochondrial carrier homolog 2 (Met-induced mitochondrial protein)	2.97	2		2			Y
ARC1B_HUMAN	R4N3C5_HUMAN	COL3A1	R4N3C5	Collagen type III alpha 1	1.09	2		2			Y
B2R6E2_HUMAN (+2)	CUL5_HUMAN	CUL5	Q93034	Cullin-5 (CUL-5) (Vasopressin-activated calcium-mobilizing receptor 1)	3.59	2		2			Y
B4DND6_HUMAN	LACTB_HUMAN	LACTB	P83111	Serine beta-lactamase-like protein LACTB, mitochondrial (EC 3.4.-.-)	4.57	2		2			Y
B7Z544_HUMAN	A1L471_HUMAN	ABCB1	A1L471	ATP-binding cassette, sub-family B (MDR/TAP), member 1	1.72	2		2			Y
C9J792_HUMAN (+1)	RDH10_HUMAN	RDH10	Q8IZV5	Retinol dehydrogenase 10 (EC 1.1.1.300)	2.35	2		2			Y
A8K8X0_HUMAN (+1)	A6NC48_HUMAN	BST1	A6NC48	ADP-ribosyl cyclase 2	3.9	2		2			Y
B3KX30_HUMAN (+1)	SSRD_HUMAN	SSR4	P51571	Translocon-associated protein subunit delta (TRAP-delta) (Signal seque	6.36	2		2			Y
A8K946_HUMAN (+2)	CATF_HUMAN	CTSF	Q9UBX1	Cathepsin F (CATSF) (EC 3.4.22.41)	3.93	2		2			Y
KPBB_HUMAN	SH24A_HUMAN	SH2D4A	Q9H788	SH2 domain-containing protein 4A (Protein SH(2)A) (Protein phosphatase	3.74	2		2			Y
B4DNG0_HUMAN (+1)	SNX18_HUMAN	SNX18	Q96RF0	Sorting nexin-18 (SH3 and PX domain-containing protein 3B) (Sorting ne	2.55	2		2			Y
UBC12_HUMAN	ASM_HUMAN	SMPD1	P17405	Sphingomyelin phosphodiesterase (EC 3.1.4.12) (Acid sphingomyelinase)	2.23	2		2			Y
B4DEK8_HUMAN (+3)	EMC1_HUMAN	EMC1	Q8N766	ER membrane protein complex subunit 1	1.61	2	1	1			Y
[truncated: 180 more rows]
